# Supplementary material for: Diffusion of a disordered protein on its folded ligand
Source: Proc Natl Acad Sci U S A. 2021 Sep 9;118(37):e2106690118. doi: 10.1073/pnas.2106690118 (PMC8449409; doi:10.1073/pnas.2106690118)
Supplement: Supplementary File [file pnas.2106690118.sd01.xlsx]

## Sheet: Fig 2A
	C-cad A				E-cad B				E-cad C				E-cad AB				E-cad BC				E-cad ABC
FRET	Number of Bursts	Bin width		FRET	Number of Bursts	Bin width		FRET	Number of Bursts	Bin width		FRET	Number of Bursts	Bin width		FRET	Number of Bursts	Bin width		FRET	Number of Bursts	Bin width
-0.19	0	0.02		-0.19	0	0.02		-0.19	0	0.02		-0.19	0	0.02		-0.19	0	0.02		-0.19	0	0.02
-0.17	0	0.02		-0.17	0	0.02		-0.17	1	0.02		-0.17	0	0.02		-0.17	0	0.02		-0.17	1	0.02
-0.15	1	0.02		-0.15	0	0.02		-0.15	1	0.02		-0.15	0	0.02		-0.15	0	0.02		-0.15	3	0.02
-0.13	1	0.02		-0.13	0	0.02		-0.13	1	0.02		-0.13	1	0.02		-0.13	3	0.02		-0.13	14	0.02
-0.11	5	0.02		-0.11	1	0.02		-0.11	6	0.02		-0.11	4	0.02		-0.11	26	0.02		-0.11	33	0.02
-0.09	7	0.02		-0.09	4	0.02		-0.09	11	0.02		-0.09	7	0.02		-0.09	73	0.02		-0.09	110	0.02
-0.07	34	0.02		-0.07	6	0.02		-0.07	17	0.02		-0.07	28	0.02		-0.07	158	0.02		-0.07	247	0.02
-0.05	47	0.02		-0.05	46	0.02		-0.05	36	0.02		-0.05	79	0.02		-0.05	340	0.02		-0.05	457	0.02
-0.03	78	0.02		-0.03	67	0.02		-0.03	52	0.02		-0.03	100	0.02		-0.03	449	0.02		-0.03	672	0.02
-0.01	108	0.02		-0.01	94	0.02		-0.01	55	0.02		-0.01	135	0.02		-0.01	484	0.02		-0.01	824	0.02
0.01	103	0.02		0.01	110	0.02		0.01	56	0.02		0.01	152	0.02		0.01	500	0.02		0.01	972	0.02
0.03	90	0.02		0.03	97	0.02		0.03	54	0.02		0.03	164	0.02		0.03	499	0.02		0.03	1240	0.02
0.05	88	0.02		0.05	79	0.02		0.05	61	0.02		0.05	108	0.02		0.05	560	0.02		0.05	1599	0.02
0.07	71	0.02		0.07	73	0.02		0.07	70	0.02		0.07	130	0.02		0.07	548	0.02		0.07	1855	0.02
0.09	57	0.02		0.09	69	0.02		0.09	70	0.02		0.09	144	0.02		0.09	693	0.02		0.09	2166	0.02
0.11	56	0.02		0.11	84	0.02		0.11	68	0.02		0.11	170	0.02		0.11	753	0.02		0.11	2582	0.02
0.13	53	0.02		0.13	67	0.02		0.13	79	0.02		0.13	191	0.02		0.13	946	0.02		0.13	3220	0.02
0.15	46	0.02		0.15	63	0.02		0.15	79	0.02		0.15	250	0.02		0.15	1191	0.02		0.15	4078	0.02
0.17	34	0.02		0.17	92	0.02		0.17	73	0.02		0.17	322	0.02		0.17	1631	0.02		0.17	4793	0.02
0.19	47	0.02		0.19	127	0.02		0.19	84	0.02		0.19	441	0.02		0.19	1991	0.02		0.19	5759	0.02
0.21	29	0.02		0.21	168	0.02		0.21	86	0.02		0.21	594	0.02		0.21	2505	0.02		0.21	6230	0.02
0.23	36	0.02		0.23	205	0.02		0.23	105	0.02		0.23	878	0.02		0.23	2719	0.02		0.23	6325	0.02
0.25	29	0.02		0.25	332	0.02		0.25	89	0.02		0.25	1247	0.02		0.25	2698	0.02		0.25	5871	0.02
0.27	56	0.02		0.27	532	0.02		0.27	125	0.02		0.27	1576	0.02		0.27	2293	0.02		0.27	4899	0.02
0.29	38	0.02		0.29	747	0.02		0.29	136	0.02		0.29	1876	0.02		0.29	1856	0.02		0.29	3990	0.02
0.31	47	0.02		0.31	1099	0.02		0.31	141	0.02		0.31	2043	0.02		0.31	1545	0.02		0.31	3028	0.02
0.33	44	0.02		0.33	1419	0.02		0.33	155	0.02		0.33	1945	0.02		0.33	1058	0.02		0.33	2153	0.02
0.35	46	0.02		0.35	1658	0.02		0.35	158	0.02		0.35	1731	0.02		0.35	808	0.02		0.35	1588	0.02
0.37	72	0.02		0.37	1785	0.02		0.37	175	0.02		0.37	1351	0.02		0.37	493	0.02		0.37	1077	0.02
0.39	66	0.02		0.39	1706	0.02		0.39	209	0.02		0.39	1106	0.02		0.39	380	0.02		0.39	888	0.02
0.41	65	0.02		0.41	1558	0.02		0.41	192	0.02		0.41	734	0.02		0.41	331	0.02		0.41	649	0.02
0.43	80	0.02		0.43	1269	0.02		0.43	207	0.02		0.43	530	0.02		0.43	231	0.02		0.43	502	0.02
0.45	73	0.02		0.45	882	0.02		0.45	258	0.02		0.45	350	0.02		0.45	171	0.02		0.45	444	0.02
0.47	80	0.02		0.47	672	0.02		0.47	332	0.02		0.47	230	0.02		0.47	166	0.02		0.47	321	0.02
0.49	89	0.02		0.49	456	0.02		0.49	372	0.02		0.49	163	0.02		0.49	147	0.02		0.49	287	0.02
0.51	112	0.02		0.51	312	0.02		0.51	427	0.02		0.51	127	0.02		0.51	90	0.02		0.51	225	0.02
0.53	130	0.02		0.53	228	0.02		0.53	483	0.02		0.53	91	0.02		0.53	76	0.02		0.53	187	0.02
0.55	127	0.02		0.55	182	0.02		0.55	598	0.02		0.55	58	0.02		0.55	61	0.02		0.55	158	0.02
0.57	188	0.02		0.57	103	0.02		0.57	711	0.02		0.57	42	0.02		0.57	45	0.02		0.57	97	0.02
0.59	193	0.02		0.59	78	0.02		0.59	1038	0.02		0.59	37	0.02		0.59	38	0.02		0.59	77	0.02
0.61	215	0.02		0.61	72	0.02		0.61	1428	0.02		0.61	35	0.02		0.61	26	0.02		0.61	69	0.02
0.63	237	0.02		0.63	59	0.02		0.63	1700	0.02		0.63	28	0.02		0.63	25	0.02		0.63	46	0.02
0.65	271	0.02		0.65	45	0.02		0.65	2264	0.02		0.65	23	0.02		0.65	20	0.02		0.65	48	0.02
0.67	364	0.02		0.67	35	0.02		0.67	2849	0.02		0.67	16	0.02		0.67	14	0.02		0.67	35	0.02
0.69	402	0.02		0.69	18	0.02		0.69	3244	0.02		0.69	11	0.02		0.69	13	0.02		0.69	30	0.02
0.71	492	0.02		0.71	27	0.02		0.71	3224	0.02		0.71	12	0.02		0.71	18	0.02		0.71	20	0.02
0.73	668	0.02		0.73	19	0.02		0.73	3176	0.02		0.73	15	0.02		0.73	20	0.02		0.73	22	0.02
0.75	734	0.02		0.75	24	0.02		0.75	2779	0.02		0.75	10	0.02		0.75	23	0.02		0.75	21	0.02
0.77	891	0.02		0.77	18	0.02		0.77	2089	0.02		0.77	9	0.02		0.77	15	0.02		0.77	31	0.02
0.79	1151	0.02		0.79	19	0.02		0.79	1545	0.02		0.79	10	0.02		0.79	12	0.02		0.79	12	0.02
0.81	1266	0.02		0.81	13	0.02		0.81	1163	0.02		0.81	8	0.02		0.81	12	0.02		0.81	14	0.02
0.83	1289	0.02		0.83	8	0.02		0.83	801	0.02		0.83	6	0.02		0.83	10	0.02		0.83	17	0.02
0.85	1138	0.02		0.85	11	0.02		0.85	522	0.02		0.85	7	0.02		0.85	8	0.02		0.85	12	0.02
0.87	986	0.02		0.87	7	0.02		0.87	401	0.02		0.87	8	0.02		0.87	12	0.02		0.87	19	0.02
0.89	737	0.02		0.89	10	0.02		0.89	266	0.02		0.89	10	0.02		0.89	7	0.02		0.89	11	0.02
0.91	505	0.02		0.91	3	0.02		0.91	188	0.02		0.91	7	0.02		0.91	4	0.02		0.91	13	0.02
0.93	363	0.02		0.93	3	0.02		0.93	156	0.02		0.93	9	0.02		0.93	5	0.02		0.93	5	0.02
0.95	245	0.02		0.95	5	0.02		0.95	95	0.02		0.95	4	0.02		0.95	7	0.02		0.95	6	0.02
0.97	150	0.02		0.97	9	0.02		0.97	58	0.02		0.97	5	0.02		0.97	5	0.02		0.97	5	0.02
0.99	98	0.02		0.99	10	0.02		0.99	27	0.02		0.99	6	0.02		0.99	2	0.02		0.99	11	0.02
1.01	85	0.02		1.01	2	0.02		1.01	27	0.02		1.01	8	0.02		1.01	4	0.02		1.01	11	0.02
1.03	53	0.02		1.03	5	0.02		1.03	16	0.02		1.03	2	0.02		1.03	6	0.02		1.03	12	0.02
1.05	21	0.02		1.05	3	0.02		1.05	8	0.02		1.05	3	0.02		1.05	2	0.02		1.05	11	0.02
1.07	11	0.02		1.07	0	0.02		1.07	3	0.02		1.07	2	0.02		1.07	1	0.02		1.07	12	0.02
1.09	2	0.02		1.09	0	0.02		1.09	0	0.02		1.09	0	0.02		1.09	0	0.02		1.09	6	0.02
1.11	4	0.02		1.11	0	0.02		1.11	0	0.02		1.11	0	0.02		1.11	0	0.02		1.11	4	0.02
1.13	0	0.02		1.13	0	0.02		1.13	0	0.02		1.13	0	0.02		1.13	0	0.02		1.13	1	0.02
1.15	1	0.02		1.15	0	0.02		1.15	0	0.02		1.15	0	0.02		1.15	0	0.02		1.15	1	0.02
1.17	0	0.02		1.17	0	0.02		1.17	0	0.02		1.17	0	0.02		1.17	0	0.02		1.17	0	0.02
1.19	0	0.02		1.19	0	0.02		1.19	0	0.02		1.19	0	0.02		1.19	0	0.02		1.19	0	0.02

## Sheet: Fig 2B
Sequence Separation	FRET	Error Estimate
41	0.705089	0.03
42	0.813089	0.03
74	0.375535	0.03
116	0.3146	0.03
115	0.235939	0.03
157	0.218041	0.03

## Sheet: Fig 2C
	Persistence length (nm)	Error from Model (nm)
E-cad C	0.619542	0.0137292
E-cad A	0.258108	0.00305453
E-cad B	1.07914	0.0735213
E-cad AB	0.873553	0.0554399
E-cad BC	1.52434	0.160159
E-cad ABC	1.08217	0.0939735

## Sheet: Fig 2D
	Data				Data				Data				Data				Data				Data			Simulation CG			Simulation CG			Simulation CG			Simulation CG			Simulation CG			Simulation CG			PA fit			PA fit			PA fit
	E-cad A				E-cad B				E-cad C				E-cad AB				E-cad BC				E-cad ABC			E-cad A			E-cad B			E-cad C			E-cad AB			E-cad BC			E-cad ABC			E-cad A			E-cad B			E-cad C
square root ionic strength	RDA (nm)	Error Model RDA (nm)		square root ionic strength	RDA (nm)	Error Model RDA (nm)		square root ionic strength	RDA (nm)	Error Model RDA (nm)		square root ionic strength	RDA (nm)	Error Model RDA (nm)		square root ionic strength	RDA (nm)	Error Model RDA (nm)		square root ionic strength	RDA (nm)	Error Model RDA (nm)		square root ionic strength	RDA (nm)		square root ionic strength	RDA (nm)		square root ionic strength	RDA (nm)		square root ionic strength	RDA (nm)		square root ionic strength	RDA (nm)		square root ionic strength	RDA (nm)		square root ionic strength	RDA (nm)		square root ionic strength	RDA (nm)		square root ionic strength	RDA (nm)
0.149207	3.4307	0.0203		0.149207	8.6864	0.2959		0.149207	5.2707	0.0584		0.149207	9.432	0.2993		0.149207	12.4129	0.6521		0.149207	11.997	0.5209		0.1	2.86685		0.1	8.09788		0.1	5.02209		0.1	8.93657		0.1	10.7458		0.1	11.4749		0.01	20.5805		0.01	21.9731		0.01	19.8268
0.177659	3.5084	0.0179		0.177659	8.1297	0.2386		0.177659	5.0524	0.0461		0.177659	8.6981	0.2271		0.177659	11.2294	0.5025		0.177659	10.9342	0.3993		0.148324	3.05649		0.148324	7.14607		0.148324	4.76234		0.148324	7.94993		0.148324	9.33763		0.148324	9.99377		0.11	7.63849		0.11	8.64003		0.11	7.42613
0.22397	3.6236	0.0152		0.22397	7.5263	0.1815		0.22397	4.8362	0.0354		0.22397	8.1273	0.1761		0.22397	10.2316	0.3867		0.22397	9.8341	0.2846		0.248998	3.49006		0.248998	6.305		0.248998	4.54311		0.248998	7.14413		0.248998	8.1125		0.248998	8.79137		0.21	5.82968		0.21	7.39134		0.21	5.64814
0.262226	3.7535	0.0131		0.262226	7.2472	0.1569		0.262226	4.6983	0.0294		0.262226	7.8233	0.151		0.262226	9.3287	0.2904		0.262226	9.2943	0.2335		0.286356	3.65178		0.286356	6.08885		0.286356	4.5053		0.286356	7.02379		0.286356	7.78783		0.286356	8.54112		0.31	5.07895		0.31	7.02647		0.31	4.83187
0.303254	3.8348	0.0123		0.303254	7.0153	0.1375		0.303254	4.6016	0.0257		0.303254	7.6561	0.1381		0.303254	8.9492	0.2526		0.303254	8.983	0.2059		0.334664	3.87564		0.334664	5.97521		0.334664	4.44918		0.334664	7.03468		0.334664	7.63051		0.334664	8.48523		0.41	4.73779		0.41	6.84861		0.41	4.39175
0.339356	3.9258	0.012		0.339356	6.8538	0.1246		0.339356	4.6386	0.0271		0.339356	7.6067	0.1343		0.339356	8.6126	0.2206		0.339356	8.8266	0.1926		0.460435	4.27553		0.460435	5.8423		0.460435	4.37462		0.460435	7.11816		0.460435	7.4037		0.460435	8.41943		0.51	4.58316		0.51	6.71738		0.51	4.14781
0.402073	4.1115	0.0128		0.402073	6.6435	0.1085		0.402073	4.4249	0.02		0.402073	7.5414	0.1296		0.402073	8.242	0.1872		0.402073	8.6887	0.1813		0.715542	4.49266		0.715542	5.59181		0.715542	4.37735		0.715542	7.11117		0.715542	7.1203		0.715542	8.36958		0.61	4.5121		0.61	6.59504		0.61	4.01258
0.456249	4.2256	0.0144		0.456249	6.6419	0.1084		0.456249	4.3525	0.018		0.456249	7.541	0.1295		0.456249	8.1191	0.1767		0.456249	8.527	0.1684		1.00598	4.4863		1.00598	5.62656		1.00598	4.37016		1.00598	7.21128		1.00598	7.09725		1.00598	8.4328		0.71	4.47725		0.71	6.4684		0.71	3.93667
0.504542	4.3162	0.0162		0.504542	6.5885	0.1045		0.504542	4.3068	0.017		0.504542	7.5617	0.1311		0.504542	7.9953	0.1663		0.504542	8.4833	0.1651		1.41845	4.50438		1.41845	5.5565		1.41845	4.35517		1.41845	7.09142		1.41845	7.01998		1.41845	8.26658		0.81	4.45739		0.81	6.33105		0.81	3.89215
0.548692	4.3786	0.0178		0.548692	6.57	0.1031		0.548692	4.2568	0.0159		0.548692	7.6305	0.1363		0.548692	7.8978	0.1583		0.548692	8.5219	0.1681																				0.91	4.443		0.91	6.17819		0.91	3.86372
0.627665	4.4624	0.0201		0.627665	6.4246	0.0929		0.627665	4.214	0.0151		0.627665	7.6368	0.1369		0.627665	7.7827	0.1491		0.627665	8.4185	0.1603																				1.01	4.42977		1.01	6.00451		1.01	3.84312
0.697755	4.4832	0.0207		0.697755	6.3717	0.0894		0.697755	4.1384	0.014		0.697755	7.6217	0.1358		0.697755	7.6586	0.1396		0.697755	8.4005	0.159																				1.11	4.4157		1.11	5.80245		1.11	3.82588
0.783047	4.5355	0.0224		0.783047	6.2346	0.0803		0.783047	4.0917	0.0134		0.783047	7.6022	0.1345		0.783047	7.4926	0.1272		0.783047	8.3351	0.1542																				1.21	4.39987		1.21	5.55952		1.21	3.80958
0.900035	4.5445	0.0228		0.900035	6.174	0.0766		0.900035	4.0038	0.0127		0.900035	7.4931	0.1266		0.900035	7.285	0.1127		0.900035	8.1935	0.1441																				1.31	4.3819		1.31	5.25155		1.31	3.79287
1.00353	4.5333	0.0225		1.00353	5.9538	0.0635		1.00353	3.9321	0.0124		1.00353	7.4112	0.1209		1.00353	7.1151	0.1017		1.00353	8.0001	0.1311																				1.41	4.3616		1.41	4.81887		1.41	3.77501
1.11949	4.5004	0.0214		1.11949	5.7407	0.0522		1.11949	3.8382	0.0126		1.11949	7.1768	0.1052		1.11949	6.7889	0.0829		1.11949	7.7194	0.1143																				1.51	4.3389		1.51	3.98912		1.51	3.75554
1.22453	4.4108	0.0188		1.22453	5.52	0.0421		1.22453	3.7489	0.0131		1.22453	6.9326	0.0905		1.22453	6.4619	0.0684		1.22453	7.3893	0.0989																				1.61	4.31378		1.61	2.68163		1.61	3.73419
1.32124	4.3128	0.0163		1.32124	5.2118	0.0314		1.32124	3.649	0.0143		1.32124	6.6313	0.0753		1.32124	6.1143	0.0599		1.32124	7.0002	0.0892																				1.71	4.2862		1.71	2.68163		1.71	3.71079
1.41133	4.2532	0.015		1.41133	4.9171	0.0256		1.41133	3.5567	0.016		1.41133	6.2895	0.0637		1.41133	5.7915	0.059		1.41133	6.5804	0.0902																				1.81	4.25613		1.81	2.68162		1.81	3.68517
																																										1.91	4.2235		1.91	2.6816		1.91	3.65718

## Sheet: Fig 2E
Scaling map 50mM ionic strength	0.548	0.548	0.548	0.548	0.549	0.549	0.549	0.55	0.551	0.552	0.554	0.555	0.557	0.558	0.559	0.56	0.561	0.563	0.564	0.564	0.565	0.565	0.566	0.566	0.566	0.566	0.566	0.566	0.566	0.566	0.566	0.566	0.566	0.566	0.567	0.567	0.567	0.567	0.567	0.567	0.567	0.567	0.567	0.567	0.567	0.567	0.567	0.567	0.567
	0.548	0.548	0.548	0.549	0.549	0.549	0.549	0.55	0.551	0.553	0.554	0.555	0.557	0.558	0.559	0.561	0.562	0.563	0.564	0.565	0.565	0.566	0.566	0.566	0.566	0.566	0.566	0.567	0.567	0.567	0.567	0.567	0.567	0.567	0.567	0.567	0.567	0.567	0.567	0.567	0.567	0.567	0.568	0.568	0.567	0.567	0.567	0.567	0.567
	0.548	0.548	0.549	0.549	0.549	0.549	0.549	0.55	0.551	0.553	0.554	0.555	0.557	0.558	0.56	0.561	0.562	0.563	0.564	0.565	0.566	0.566	0.566	0.566	0.567	0.567	0.567	0.567	0.567	0.567	0.567	0.567	0.567	0.567	0.567	0.567	0.567	0.567	0.567	0.567	0.568	0.568	0.568	0.568	0.568	0.568	0.567	0.568	0.568
	0.548	0.548	0.549	0.549	0.549	0.549	0.55	0.55	0.551	0.553	0.554	0.556	0.557	0.558	0.56	0.561	0.562	0.563	0.564	0.565	0.566	0.566	0.567	0.567	0.567	0.567	0.567	0.567	0.567	0.567	0.567	0.567	0.567	0.567	0.567	0.568	0.568	0.568	0.568	0.568	0.568	0.568	0.568	0.568	0.568	0.568	0.568	0.568	0.568
	0.548	0.548	0.549	0.549	0.549	0.549	0.55	0.55	0.551	0.553	0.554	0.556	0.557	0.559	0.56	0.561	0.562	0.563	0.564	0.565	0.566	0.566	0.567	0.567	0.567	0.567	0.567	0.567	0.567	0.567	0.567	0.567	0.567	0.567	0.568	0.568	0.568	0.568	0.568	0.568	0.568	0.568	0.568	0.568	0.568	0.568	0.568	0.568	0.568
	0.548	0.548	0.549	0.549	0.549	0.549	0.55	0.55	0.552	0.553	0.554	0.556	0.557	0.559	0.56	0.561	0.562	0.564	0.565	0.565	0.566	0.566	0.567	0.567	0.567	0.567	0.567	0.567	0.567	0.568	0.568	0.568	0.568	0.568	0.568	0.568	0.568	0.568	0.568	0.568	0.568	0.568	0.569	0.568	0.568	0.568	0.568	0.568	0.568
	0.548	0.548	0.549	0.549	0.549	0.549	0.549	0.55	0.551	0.553	0.554	0.556	0.557	0.559	0.56	0.561	0.562	0.564	0.565	0.566	0.566	0.567	0.567	0.567	0.567	0.567	0.567	0.567	0.568	0.568	0.568	0.568	0.568	0.568	0.568	0.568	0.568	0.568	0.568	0.568	0.568	0.568	0.569	0.569	0.568	0.568	0.568	0.568	0.568
	0.548	0.548	0.549	0.549	0.549	0.549	0.549	0.55	0.551	0.553	0.554	0.556	0.557	0.559	0.56	0.561	0.562	0.564	0.565	0.566	0.566	0.567	0.567	0.567	0.567	0.567	0.567	0.567	0.568	0.568	0.568	0.568	0.568	0.568	0.568	0.568	0.568	0.568	0.568	0.568	0.568	0.569	0.569	0.569	0.569	0.568	0.568	0.568	0.568
	0.548	0.548	0.548	0.548	0.549	0.549	0.549	0.55	0.551	0.553	0.554	0.556	0.557	0.559	0.56	0.561	0.562	0.564	0.565	0.566	0.566	0.567	0.567	0.567	0.567	0.567	0.567	0.568	0.568	0.568	0.568	0.568	0.568	0.568	0.568	0.568	0.568	0.568	0.568	0.568	0.568	0.569	0.569	0.569	0.569	0.568	0.568	0.568	0.568
	0.548	0.548	0.548	0.548	0.548	0.549	0.549	0.55	0.551	0.553	0.554	0.556	0.557	0.558	0.56	0.561	0.562	0.564	0.565	0.566	0.566	0.567	0.567	0.567	0.567	0.567	0.567	0.567	0.568	0.568	0.568	0.568	0.568	0.568	0.568	0.568	0.568	0.568	0.568	0.568	0.568	0.569	0.569	0.569	0.569	0.568	0.568	0.568	0.568
	0.547	0.548	0.548	0.548	0.548	0.548	0.549	0.55	0.551	0.552	0.554	0.555	0.557	0.558	0.56	0.561	0.562	0.563	0.564	0.565	0.566	0.566	0.567	0.567	0.567	0.567	0.567	0.567	0.567	0.567	0.568	0.568	0.567	0.567	0.568	0.568	0.568	0.568	0.568	0.568	0.568	0.568	0.568	0.568	0.568	0.568	0.568	0.568	0.568
	0.547	0.547	0.547	0.547	0.548	0.548	0.548	0.549	0.55	0.552	0.553	0.555	0.556	0.558	0.559	0.56	0.562	0.563	0.564	0.565	0.566	0.566	0.566	0.567	0.567	0.567	0.567	0.567	0.567	0.567	0.567	0.567	0.567	0.567	0.567	0.567	0.567	0.567	0.568	0.568	0.568	0.568	0.568	0.568	0.568	0.568	0.568	0.568	0.568
	0.547	0.547	0.547	0.547	0.547	0.547	0.548	0.549	0.55	0.551	0.553	0.554	0.556	0.557	0.559	0.56	0.561	0.563	0.564	0.565	0.565	0.566	0.566	0.566	0.566	0.567	0.567	0.567	0.567	0.567	0.567	0.567	0.567	0.567	0.567	0.567	0.567	0.567	0.567	0.567	0.567	0.568	0.568	0.568	0.567	0.567	0.567	0.567	0.567
	0.546	0.546	0.546	0.546	0.547	0.547	0.547	0.548	0.549	0.551	0.552	0.554	0.556	0.557	0.558	0.56	0.561	0.562	0.563	0.564	0.565	0.565	0.566	0.566	0.566	0.566	0.566	0.566	0.566	0.566	0.567	0.567	0.566	0.566	0.567	0.567	0.567	0.567	0.567	0.567	0.567	0.567	0.567	0.567	0.567	0.567	0.567	0.567	0.567
	0.546	0.546	0.546	0.546	0.546	0.546	0.547	0.548	0.549	0.551	0.552	0.554	0.555	0.557	0.558	0.56	0.561	0.562	0.563	0.564	0.565	0.565	0.566	0.566	0.566	0.566	0.566	0.566	0.566	0.566	0.566	0.566	0.566	0.566	0.566	0.567	0.567	0.567	0.567	0.567	0.567	0.567	0.567	0.567	0.567	0.567	0.567	0.567	0.566
	0.546	0.546	0.546	0.546	0.546	0.546	0.547	0.548	0.549	0.551	0.552	0.554	0.555	0.557	0.558	0.56	0.561	0.562	0.563	0.564	0.565	0.565	0.566	0.566	0.566	0.566	0.566	0.566	0.566	0.566	0.566	0.566	0.566	0.566	0.566	0.567	0.567	0.567	0.567	0.567	0.567	0.567	0.567	0.567	0.567	0.567	0.567	0.567	0.567
	0.546	0.546	0.546	0.546	0.546	0.547	0.547	0.548	0.549	0.551	0.552	0.554	0.556	0.557	0.559	0.56	0.561	0.563	0.564	0.565	0.565	0.566	0.566	0.566	0.567	0.567	0.567	0.567	0.567	0.567	0.567	0.567	0.567	0.567	0.567	0.567	0.567	0.567	0.567	0.567	0.568	0.568	0.568	0.568	0.568	0.567	0.567	0.567	0.567
	0.546	0.547	0.547	0.547	0.547	0.547	0.548	0.549	0.55	0.551	0.553	0.555	0.556	0.558	0.559	0.561	0.562	0.563	0.564	0.565	0.566	0.567	0.567	0.567	0.567	0.567	0.567	0.567	0.568	0.568	0.568	0.568	0.568	0.568	0.568	0.568	0.568	0.568	0.568	0.568	0.569	0.569	0.569	0.569	0.569	0.568	0.568	0.568	0.568
	0.547	0.547	0.548	0.548	0.548	0.548	0.549	0.549	0.551	0.552	0.554	0.556	0.557	0.559	0.56	0.562	0.563	0.564	0.565	0.566	0.567	0.568	0.568	0.568	0.568	0.568	0.568	0.568	0.569	0.569	0.569	0.569	0.569	0.569	0.569	0.569	0.569	0.569	0.569	0.569	0.57	0.57	0.57	0.57	0.57	0.57	0.569	0.57	0.569
	0.548	0.548	0.548	0.548	0.548	0.549	0.549	0.55	0.552	0.553	0.555	0.556	0.558	0.56	0.561	0.562	0.564	0.565	0.566	0.567	0.568	0.568	0.569	0.569	0.569	0.569	0.569	0.569	0.57	0.57	0.57	0.57	0.57	0.57	0.57	0.57	0.57	0.57	0.57	0.571	0.571	0.571	0.571	0.571	0.571	0.571	0.571	0.571	0.571
	0.549	0.549	0.549	0.549	0.549	0.55	0.55	0.551	0.552	0.554	0.555	0.557	0.559	0.56	0.562	0.563	0.565	0.566	0.567	0.568	0.569	0.569	0.57	0.57	0.57	0.57	0.57	0.571	0.571	0.571	0.571	0.571	0.571	0.571	0.571	0.571	0.571	0.572	0.572	0.572	0.572	0.572	0.572	0.572	0.572	0.572	0.572	0.572	0.572
	0.549	0.549	0.549	0.55	0.55	0.55	0.551	0.551	0.553	0.554	0.556	0.558	0.559	0.561	0.562	0.564	0.565	0.567	0.568	0.569	0.57	0.57	0.57	0.571	0.571	0.571	0.571	0.571	0.571	0.572	0.572	0.572	0.572	0.572	0.572	0.572	0.572	0.572	0.572	0.573	0.573	0.573	0.573	0.573	0.573	0.573	0.573	0.573	0.573
	0.549	0.549	0.55	0.55	0.55	0.55	0.551	0.552	0.553	0.555	0.556	0.558	0.56	0.561	0.563	0.564	0.566	0.567	0.568	0.569	0.57	0.57	0.571	0.571	0.571	0.571	0.571	0.572	0.572	0.572	0.572	0.572	0.572	0.572	0.572	0.573	0.573	0.573	0.573	0.573	0.573	0.573	0.574	0.574	0.574	0.573	0.573	0.574	0.573
	0.549	0.549	0.55	0.55	0.55	0.55	0.551	0.552	0.553	0.555	0.556	0.558	0.56	0.561	0.563	0.564	0.566	0.567	0.568	0.569	0.57	0.571	0.571	0.571	0.571	0.572	0.572	0.572	0.572	0.572	0.572	0.572	0.572	0.572	0.572	0.573	0.573	0.573	0.573	0.573	0.574	0.574	0.574	0.574	0.574	0.574	0.574	0.574	0.574
	0.549	0.549	0.549	0.55	0.55	0.55	0.551	0.552	0.553	0.554	0.556	0.558	0.56	0.561	0.563	0.564	0.566	0.567	0.568	0.569	0.57	0.571	0.571	0.571	0.572	0.572	0.572	0.572	0.572	0.572	0.572	0.572	0.572	0.572	0.573	0.573	0.573	0.573	0.573	0.573	0.574	0.574	0.574	0.574	0.574	0.574	0.574	0.574	0.574
	0.549	0.549	0.549	0.549	0.549	0.55	0.55	0.551	0.553	0.554	0.556	0.558	0.559	0.561	0.563	0.564	0.566	0.567	0.568	0.569	0.57	0.571	0.571	0.571	0.571	0.572	0.572	0.572	0.572	0.572	0.572	0.572	0.572	0.572	0.573	0.573	0.573	0.573	0.573	0.573	0.574	0.574	0.574	0.574	0.574	0.574	0.574	0.574	0.574
	0.549	0.549	0.549	0.549	0.549	0.549	0.55	0.551	0.552	0.554	0.556	0.557	0.559	0.561	0.562	0.564	0.565	0.567	0.568	0.569	0.57	0.57	0.571	0.571	0.571	0.571	0.572	0.572	0.572	0.572	0.572	0.572	0.572	0.572	0.572	0.573	0.573	0.573	0.573	0.573	0.573	0.574	0.574	0.574	0.574	0.574	0.574	0.574	0.574
	0.548	0.548	0.548	0.548	0.549	0.549	0.549	0.55	0.552	0.553	0.555	0.557	0.559	0.56	0.562	0.564	0.565	0.566	0.568	0.569	0.57	0.57	0.571	0.571	0.571	0.571	0.571	0.571	0.572	0.572	0.572	0.572	0.572	0.572	0.572	0.572	0.572	0.573	0.573	0.573	0.573	0.573	0.574	0.573	0.573	0.573	0.573	0.573	0.573
	0.547	0.548	0.548	0.548	0.548	0.548	0.549	0.55	0.551	0.553	0.555	0.557	0.558	0.56	0.562	0.563	0.565	0.566	0.567	0.568	0.569	0.57	0.57	0.571	0.571	0.571	0.571	0.571	0.571	0.571	0.571	0.572	0.571	0.572	0.572	0.572	0.572	0.572	0.572	0.572	0.573	0.573	0.573	0.573	0.573	0.573	0.573	0.573	0.573
	0.547	0.547	0.547	0.547	0.547	0.548	0.548	0.549	0.551	0.552	0.554	0.556	0.558	0.56	0.561	0.563	0.564	0.566	0.567	0.568	0.569	0.569	0.57	0.57	0.57	0.57	0.57	0.571	0.571	0.571	0.571	0.571	0.571	0.571	0.571	0.572	0.572	0.572	0.572	0.572	0.572	0.572	0.573	0.573	0.573	0.572	0.572	0.572	0.572
	0.546	0.546	0.547	0.547	0.547	0.547	0.548	0.549	0.55	0.552	0.554	0.555	0.557	0.559	0.561	0.562	0.564	0.565	0.567	0.568	0.569	0.569	0.569	0.57	0.57	0.57	0.57	0.57	0.57	0.571	0.571	0.571	0.571	0.571	0.571	0.571	0.571	0.571	0.571	0.572	0.572	0.572	0.572	0.572	0.572	0.572	0.572	0.572	0.572
	0.546	0.546	0.546	0.546	0.546	0.546	0.547	0.548	0.55	0.551	0.553	0.555	0.557	0.559	0.56	0.562	0.563	0.565	0.566	0.567	0.568	0.569	0.569	0.569	0.57	0.57	0.57	0.57	0.57	0.57	0.57	0.57	0.57	0.57	0.57	0.571	0.571	0.571	0.571	0.571	0.571	0.572	0.572	0.572	0.572	0.571	0.571	0.571	0.571
	0.545	0.545	0.545	0.545	0.545	0.546	0.546	0.547	0.549	0.551	0.552	0.554	0.556	0.558	0.56	0.561	0.563	0.564	0.566	0.567	0.568	0.568	0.569	0.569	0.569	0.569	0.569	0.569	0.569	0.57	0.57	0.57	0.57	0.57	0.57	0.57	0.57	0.57	0.57	0.571	0.571	0.571	0.571	0.571	0.571	0.571	0.571	0.571	0.571
	0.544	0.544	0.545	0.545	0.545	0.545	0.546	0.547	0.548	0.55	0.552	0.554	0.556	0.557	0.559	0.561	0.562	0.564	0.565	0.566	0.567	0.568	0.568	0.568	0.569	0.569	0.569	0.569	0.569	0.569	0.569	0.569	0.569	0.569	0.569	0.57	0.57	0.57	0.57	0.57	0.57	0.57	0.571	0.571	0.57	0.57	0.57	0.57	0.57
	0.543	0.544	0.544	0.544	0.544	0.544	0.545	0.546	0.547	0.549	0.551	0.553	0.555	0.557	0.559	0.56	0.562	0.563	0.565	0.566	0.567	0.567	0.568	0.568	0.568	0.568	0.568	0.568	0.568	0.569	0.569	0.569	0.568	0.569	0.569	0.569	0.569	0.569	0.569	0.569	0.57	0.57	0.57	0.57	0.57	0.569	0.569	0.569	0.569
	0.543	0.543	0.543	0.543	0.543	0.543	0.544	0.545	0.547	0.548	0.55	0.552	0.554	0.556	0.558	0.56	0.561	0.563	0.564	0.565	0.566	0.567	0.567	0.567	0.568	0.568	0.568	0.568	0.568	0.568	0.568	0.568	0.568	0.568	0.568	0.568	0.568	0.568	0.569	0.569	0.569	0.569	0.569	0.569	0.569	0.569	0.569	0.569	0.569
	0.542	0.542	0.542	0.542	0.542	0.543	0.543	0.544	0.546	0.548	0.55	0.552	0.554	0.556	0.557	0.559	0.561	0.562	0.564	0.565	0.566	0.566	0.567	0.567	0.567	0.567	0.567	0.567	0.567	0.567	0.567	0.567	0.567	0.567	0.567	0.568	0.568	0.568	0.568	0.568	0.568	0.568	0.569	0.569	0.568	0.568	0.568	0.568	0.568
	0.541	0.541	0.542	0.542	0.542	0.542	0.542	0.544	0.545	0.547	0.549	0.551	0.553	0.555	0.557	0.558	0.56	0.562	0.563	0.564	0.565	0.566	0.566	0.566	0.567	0.567	0.567	0.567	0.567	0.567	0.567	0.567	0.567	0.567	0.567	0.567	0.567	0.567	0.567	0.568	0.568	0.568	0.568	0.568	0.568	0.567	0.567	0.567	0.567
	0.541	0.541	0.541	0.541	0.541	0.541	0.542	0.543	0.545	0.546	0.548	0.551	0.553	0.555	0.556	0.558	0.56	0.561	0.563	0.564	0.565	0.565	0.566	0.566	0.566	0.566	0.566	0.566	0.566	0.567	0.567	0.567	0.566	0.566	0.567	0.567	0.567	0.567	0.567	0.567	0.567	0.567	0.568	0.567	0.567	0.567	0.567	0.567	0.567
	0.54	0.54	0.54	0.54	0.54	0.541	0.541	0.542	0.544	0.546	0.548	0.55	0.552	0.554	0.556	0.558	0.559	0.561	0.562	0.564	0.565	0.565	0.565	0.566	0.566	0.566	0.566	0.566	0.566	0.566	0.566	0.566	0.566	0.566	0.566	0.566	0.566	0.566	0.567	0.567	0.567	0.567	0.567	0.567	0.567	0.566	0.566	0.566	0.566
	0.54	0.54	0.54	0.54	0.54	0.54	0.541	0.542	0.544	0.546	0.548	0.55	0.552	0.554	0.556	0.557	0.559	0.561	0.562	0.563	0.564	0.565	0.565	0.566	0.566	0.566	0.566	0.566	0.566	0.566	0.566	0.566	0.566	0.566	0.566	0.566	0.566	0.566	0.566	0.566	0.567	0.567	0.567	0.567	0.567	0.566	0.566	0.566	0.566
	0.539	0.539	0.54	0.539	0.54	0.54	0.54	0.542	0.543	0.545	0.547	0.549	0.552	0.554	0.555	0.557	0.559	0.561	0.562	0.563	0.564	0.565	0.565	0.565	0.566	0.566	0.566	0.566	0.566	0.566	0.566	0.566	0.566	0.566	0.566	0.566	0.566	0.566	0.566	0.566	0.567	0.567	0.567	0.567	0.567	0.566	0.566	0.566	0.566
	0.539	0.539	0.539	0.539	0.539	0.539	0.54	0.541	0.543	0.545	0.547	0.549	0.551	0.553	0.555	0.557	0.559	0.56	0.562	0.563	0.564	0.565	0.565	0.565	0.566	0.566	0.566	0.566	0.566	0.566	0.566	0.566	0.566	0.566	0.566	0.566	0.566	0.566	0.566	0.566	0.567	0.567	0.567	0.567	0.567	0.566	0.566	0.566	0.566
	0.539	0.539	0.539	0.539	0.539	0.539	0.54	0.541	0.543	0.545	0.547	0.549	0.551	0.553	0.555	0.557	0.559	0.56	0.562	0.563	0.564	0.565	0.565	0.565	0.566	0.566	0.566	0.566	0.566	0.566	0.566	0.566	0.566	0.566	0.566	0.566	0.566	0.566	0.566	0.566	0.567	0.567	0.567	0.567	0.567	0.566	0.566	0.566	0.566
	0.538	0.538	0.539	0.539	0.539	0.539	0.539	0.541	0.542	0.544	0.546	0.549	0.551	0.553	0.555	0.557	0.559	0.56	0.562	0.563	0.564	0.565	0.565	0.565	0.566	0.566	0.566	0.566	0.566	0.566	0.566	0.566	0.566	0.566	0.566	0.566	0.566	0.566	0.566	0.566	0.567	0.567	0.567	0.567	0.566	0.566	0.566	0.566	0.566
	0.538	0.538	0.538	0.538	0.538	0.538	0.539	0.54	0.542	0.544	0.546	0.548	0.551	0.553	0.555	0.556	0.558	0.56	0.562	0.563	0.564	0.564	0.565	0.565	0.565	0.565	0.565	0.565	0.565	0.566	0.566	0.566	0.565	0.565	0.565	0.566	0.566	0.566	0.566	0.566	0.566	0.566	0.567	0.566	0.566	0.566	0.565	0.566	0.565
	0.537	0.537	0.538	0.537	0.538	0.538	0.538	0.54	0.541	0.543	0.546	0.548	0.55	0.552	0.554	0.556	0.558	0.56	0.561	0.563	0.564	0.564	0.565	0.565	0.565	0.565	0.565	0.565	0.565	0.565	0.565	0.565	0.565	0.565	0.565	0.565	0.565	0.565	0.565	0.566	0.566	0.566	0.566	0.566	0.566	0.565	0.565	0.565	0.565
	0.537	0.537	0.537	0.537	0.537	0.537	0.538	0.539	0.541	0.543	0.545	0.548	0.55	0.552	0.554	0.556	0.558	0.56	0.561	0.562	0.563	0.564	0.565	0.565	0.565	0.565	0.565	0.565	0.565	0.565	0.565	0.565	0.565	0.565	0.565	0.565	0.565	0.565	0.565	0.566	0.566	0.566	0.566	0.566	0.566	0.565	0.565	0.565	0.565
	0.536	0.536	0.537	0.537	0.537	0.537	0.537	0.539	0.54	0.543	0.545	0.547	0.55	0.552	0.554	0.556	0.557	0.559	0.561	0.562	0.563	0.564	0.564	0.564	0.565	0.565	0.565	0.565	0.565	0.565	0.565	0.565	0.565	0.565	0.565	0.565	0.565	0.565	0.565	0.565	0.566	0.566	0.566	0.566	0.565	0.565	0.565	0.565	0.565
	0.536	0.536	0.536	0.536	0.536	0.536	0.537	0.538	0.54	0.542	0.544	0.547	0.549	0.551	0.553	0.555	0.557	0.559	0.561	0.562	0.563	0.563	0.564	0.564	0.564	0.564	0.564	0.564	0.565	0.565	0.565	0.565	0.564	0.564	0.564	0.565	0.565	0.565	0.565	0.565	0.565	0.565	0.566	0.565	0.565	0.565	0.564	0.564	0.564
	0.535	0.535	0.535	0.535	0.535	0.535	0.536	0.537	0.539	0.541	0.544	0.546	0.548	0.551	0.553	0.555	0.557	0.558	0.56	0.561	0.562	0.563	0.563	0.564	0.564	0.564	0.564	0.564	0.564	0.564	0.564	0.564	0.564	0.564	0.564	0.564	0.564	0.564	0.564	0.564	0.565	0.565	0.565	0.565	0.564	0.564	0.564	0.564	0.563
	0.534	0.534	0.534	0.534	0.534	0.534	0.535	0.536	0.538	0.54	0.543	0.545	0.548	0.55	0.552	0.554	0.556	0.558	0.559	0.561	0.562	0.562	0.563	0.563	0.563	0.563	0.563	0.563	0.563	0.563	0.563	0.563	0.563	0.563	0.563	0.563	0.563	0.563	0.563	0.563	0.564	0.564	0.564	0.564	0.563	0.563	0.563	0.563	0.562
	0.533	0.533	0.533	0.533	0.533	0.533	0.534	0.535	0.537	0.54	0.542	0.544	0.547	0.549	0.551	0.553	0.555	0.557	0.559	0.56	0.561	0.562	0.562	0.563	0.563	0.563	0.563	0.563	0.563	0.563	0.563	0.563	0.562	0.562	0.562	0.563	0.562	0.562	0.563	0.563	0.563	0.563	0.563	0.563	0.563	0.562	0.562	0.562	0.561
	0.532	0.532	0.532	0.532	0.532	0.532	0.533	0.534	0.536	0.539	0.541	0.544	0.546	0.548	0.551	0.553	0.555	0.556	0.558	0.56	0.561	0.561	0.562	0.562	0.562	0.562	0.562	0.562	0.562	0.562	0.562	0.562	0.562	0.562	0.562	0.562	0.562	0.562	0.562	0.562	0.562	0.562	0.563	0.562	0.562	0.561	0.561	0.561	0.56
	0.532	0.532	0.532	0.531	0.531	0.532	0.532	0.534	0.536	0.538	0.54	0.543	0.546	0.548	0.55	0.552	0.554	0.556	0.558	0.559	0.56	0.561	0.561	0.562	0.562	0.562	0.561	0.561	0.562	0.562	0.562	0.561	0.561	0.561	0.561	0.561	0.561	0.561	0.561	0.561	0.562	0.562	0.562	0.562	0.561	0.561	0.56	0.56	0.56
	0.531	0.531	0.531	0.531	0.531	0.531	0.532	0.533	0.535	0.537	0.54	0.543	0.545	0.547	0.55	0.552	0.554	0.556	0.558	0.559	0.56	0.561	0.561	0.561	0.561	0.561	0.561	0.561	0.561	0.561	0.561	0.561	0.561	0.561	0.561	0.561	0.561	0.561	0.561	0.561	0.561	0.561	0.562	0.561	0.561	0.56	0.56	0.56	0.559
	0.531	0.531	0.531	0.53	0.53	0.531	0.531	0.533	0.535	0.537	0.539	0.542	0.545	0.547	0.549	0.551	0.554	0.556	0.557	0.559	0.56	0.56	0.561	0.561	0.561	0.561	0.561	0.561	0.561	0.561	0.561	0.561	0.561	0.561	0.561	0.561	0.561	0.561	0.561	0.561	0.561	0.561	0.561	0.561	0.561	0.56	0.56	0.56	0.559
	0.53	0.53	0.53	0.53	0.53	0.53	0.531	0.532	0.534	0.536	0.539	0.542	0.544	0.547	0.549	0.551	0.553	0.555	0.557	0.559	0.56	0.56	0.561	0.561	0.561	0.561	0.561	0.561	0.561	0.561	0.561	0.561	0.56	0.56	0.56	0.561	0.56	0.56	0.56	0.561	0.561	0.561	0.561	0.561	0.56	0.56	0.559	0.559	0.559
	0.53	0.53	0.53	0.529	0.529	0.529	0.53	0.531	0.534	0.536	0.538	0.541	0.544	0.546	0.549	0.551	0.553	0.555	0.557	0.558	0.56	0.56	0.561	0.561	0.561	0.561	0.561	0.561	0.561	0.561	0.561	0.561	0.56	0.56	0.56	0.56	0.56	0.56	0.56	0.56	0.561	0.561	0.561	0.56	0.56	0.559	0.559	0.559	0.558
	0.529	0.529	0.529	0.529	0.529	0.529	0.529	0.531	0.533	0.535	0.538	0.541	0.544	0.546	0.548	0.551	0.553	0.555	0.557	0.558	0.559	0.56	0.56	0.561	0.561	0.561	0.56	0.56	0.56	0.56	0.56	0.56	0.56	0.56	0.56	0.56	0.56	0.56	0.56	0.56	0.56	0.56	0.561	0.56	0.56	0.559	0.558	0.558	0.558
	0.529	0.529	0.529	0.528	0.528	0.528	0.529	0.531	0.533	0.535	0.538	0.541	0.543	0.546	0.548	0.55	0.553	0.555	0.557	0.558	0.559	0.56	0.56	0.561	0.561	0.561	0.561	0.56	0.561	0.561	0.56	0.56	0.56	0.56	0.56	0.56	0.56	0.56	0.56	0.56	0.56	0.56	0.561	0.56	0.56	0.559	0.558	0.558	0.558
	0.528	0.528	0.528	0.528	0.528	0.528	0.529	0.53	0.533	0.535	0.538	0.541	0.543	0.546	0.548	0.551	0.553	0.555	0.557	0.558	0.56	0.56	0.561	0.561	0.561	0.561	0.561	0.561	0.561	0.561	0.561	0.561	0.56	0.56	0.56	0.56	0.56	0.56	0.56	0.56	0.56	0.561	0.561	0.56	0.56	0.559	0.559	0.559	0.558
	0.528	0.528	0.528	0.528	0.528	0.528	0.529	0.53	0.532	0.535	0.538	0.541	0.543	0.546	0.549	0.551	0.553	0.555	0.557	0.559	0.56	0.56	0.561	0.561	0.561	0.561	0.561	0.561	0.561	0.561	0.561	0.561	0.56	0.56	0.56	0.56	0.56	0.56	0.56	0.56	0.561	0.561	0.561	0.561	0.56	0.559	0.559	0.559	0.559
	0.528	0.528	0.528	0.528	0.528	0.528	0.529	0.53	0.532	0.535	0.538	0.541	0.543	0.546	0.549	0.551	0.553	0.555	0.557	0.559	0.56	0.561	0.561	0.561	0.562	0.561	0.561	0.561	0.561	0.561	0.561	0.561	0.561	0.56	0.56	0.561	0.56	0.56	0.56	0.561	0.561	0.561	0.561	0.561	0.56	0.56	0.559	0.559	0.559
	0.528	0.528	0.528	0.528	0.528	0.528	0.528	0.53	0.532	0.535	0.538	0.541	0.543	0.546	0.549	0.551	0.553	0.555	0.558	0.559	0.56	0.561	0.561	0.562	0.562	0.562	0.562	0.561	0.562	0.562	0.561	0.561	0.561	0.561	0.561	0.561	0.561	0.561	0.561	0.561	0.561	0.561	0.562	0.561	0.561	0.56	0.56	0.56	0.559
	0.528	0.528	0.528	0.527	0.527	0.527	0.528	0.53	0.532	0.535	0.537	0.54	0.543	0.546	0.549	0.551	0.553	0.556	0.558	0.559	0.561	0.561	0.562	0.562	0.562	0.562	0.562	0.562	0.562	0.562	0.562	0.561	0.561	0.561	0.561	0.561	0.561	0.561	0.561	0.561	0.562	0.562	0.562	0.562	0.561	0.56	0.56	0.56	0.559
	0.527	0.527	0.527	0.527	0.527	0.527	0.528	0.529	0.532	0.534	0.537	0.54	0.543	0.546	0.549	0.551	0.553	0.556	0.558	0.559	0.561	0.561	0.562	0.562	0.562	0.562	0.562	0.562	0.562	0.562	0.562	0.562	0.561	0.561	0.561	0.561	0.561	0.561	0.561	0.561	0.562	0.562	0.562	0.562	0.561	0.56	0.56	0.56	0.56
	0.527	0.527	0.527	0.527	0.526	0.526	0.527	0.529	0.531	0.534	0.537	0.54	0.543	0.546	0.548	0.551	0.553	0.555	0.558	0.559	0.561	0.561	0.562	0.562	0.562	0.562	0.562	0.562	0.562	0.562	0.562	0.561	0.561	0.561	0.561	0.561	0.561	0.561	0.561	0.561	0.561	0.562	0.562	0.562	0.561	0.56	0.56	0.56	0.559
	0.526	0.526	0.526	0.526	0.526	0.526	0.526	0.528	0.53	0.533	0.536	0.539	0.542	0.545	0.548	0.55	0.553	0.555	0.557	0.559	0.56	0.561	0.561	0.562	0.562	0.562	0.561	0.561	0.561	0.561	0.561	0.561	0.561	0.56	0.56	0.561	0.56	0.56	0.56	0.561	0.561	0.561	0.562	0.561	0.561	0.56	0.559	0.559	0.559
	0.526	0.526	0.526	0.525	0.525	0.525	0.526	0.528	0.53	0.533	0.536	0.539	0.542	0.545	0.548	0.55	0.553	0.555	0.557	0.559	0.56	0.561	0.561	0.562	0.562	0.562	0.561	0.561	0.561	0.561	0.561	0.561	0.56	0.56	0.56	0.561	0.56	0.56	0.56	0.561	0.561	0.561	0.562	0.561	0.561	0.56	0.559	0.559	0.559
	0.525	0.525	0.525	0.525	0.525	0.525	0.526	0.527	0.53	0.533	0.536	0.539	0.542	0.545	0.548	0.55	0.553	0.555	0.557	0.559	0.56	0.561	0.562	0.562	0.562	0.562	0.562	0.561	0.561	0.561	0.561	0.561	0.561	0.56	0.56	0.561	0.56	0.56	0.56	0.561	0.561	0.561	0.562	0.561	0.561	0.56	0.559	0.56	0.559
	0.525	0.525	0.525	0.525	0.525	0.525	0.525	0.527	0.529	0.532	0.535	0.539	0.542	0.545	0.548	0.55	0.553	0.555	0.557	0.559	0.561	0.561	0.562	0.562	0.562	0.562	0.562	0.562	0.562	0.562	0.561	0.561	0.561	0.56	0.56	0.561	0.56	0.56	0.561	0.561	0.561	0.562	0.562	0.561	0.561	0.56	0.56	0.56	0.559
	0.525	0.525	0.525	0.524	0.524	0.524	0.525	0.527	0.529	0.532	0.535	0.539	0.542	0.545	0.548	0.55	0.553	0.555	0.558	0.559	0.561	0.561	0.562	0.562	0.562	0.562	0.562	0.562	0.562	0.562	0.562	0.561	0.561	0.561	0.561	0.561	0.561	0.561	0.561	0.561	0.562	0.562	0.562	0.562	0.561	0.56	0.56	0.56	0.56
	0.524	0.524	0.524	0.524	0.524	0.523	0.524	0.526	0.528	0.531	0.535	0.538	0.542	0.545	0.547	0.55	0.553	0.555	0.557	0.559	0.561	0.561	0.562	0.562	0.562	0.562	0.562	0.562	0.562	0.562	0.561	0.561	0.561	0.56	0.56	0.561	0.56	0.56	0.56	0.561	0.561	0.562	0.562	0.562	0.561	0.56	0.56	0.56	0.559
	0.524	0.524	0.523	0.523	0.523	0.523	0.524	0.525	0.528	0.531	0.534	0.538	0.541	0.544	0.547	0.55	0.552	0.555	0.557	0.559	0.56	0.561	0.562	0.562	0.562	0.562	0.562	0.561	0.561	0.561	0.561	0.561	0.56	0.56	0.56	0.56	0.56	0.56	0.56	0.56	0.561	0.561	0.562	0.561	0.561	0.56	0.559	0.56	0.559
	0.523	0.523	0.523	0.522	0.522	0.522	0.523	0.525	0.527	0.53	0.534	0.537	0.541	0.544	0.547	0.55	0.552	0.555	0.557	0.559	0.561	0.561	0.562	0.562	0.562	0.562	0.562	0.561	0.561	0.561	0.561	0.561	0.56	0.56	0.56	0.56	0.56	0.56	0.56	0.56	0.561	0.561	0.562	0.561	0.561	0.56	0.56	0.56	0.559
	0.523	0.523	0.523	0.522	0.522	0.522	0.523	0.525	0.527	0.53	0.534	0.537	0.541	0.544	0.547	0.55	0.552	0.555	0.558	0.559	0.561	0.562	0.562	0.562	0.562	0.562	0.562	0.562	0.562	0.562	0.562	0.561	0.561	0.56	0.56	0.561	0.56	0.56	0.561	0.561	0.562	0.562	0.562	0.562	0.562	0.561	0.56	0.561	0.56
	0.523	0.522	0.522	0.522	0.522	0.522	0.522	0.524	0.527	0.53	0.533	0.537	0.541	0.544	0.547	0.55	0.553	0.555	0.558	0.56	0.561	0.562	0.562	0.563	0.563	0.562	0.562	0.562	0.562	0.562	0.562	0.561	0.561	0.561	0.561	0.561	0.561	0.561	0.561	0.561	0.562	0.562	0.563	0.562	0.562	0.561	0.561	0.561	0.561
	0.523	0.522	0.522	0.522	0.522	0.522	0.522	0.524	0.527	0.53	0.534	0.537	0.541	0.544	0.547	0.55	0.553	0.556	0.558	0.56	0.562	0.562	0.563	0.563	0.563	0.563	0.563	0.563	0.563	0.563	0.562	0.562	0.562	0.561	0.561	0.562	0.562	0.561	0.562	0.562	0.563	0.563	0.564	0.564	0.563	0.562	0.562	0.563	0.562
	0.522	0.522	0.522	0.522	0.521	0.521	0.522	0.524	0.527	0.53	0.533	0.537	0.541	0.544	0.548	0.55	0.553	0.556	0.559	0.561	0.562	0.563	0.563	0.564	0.564	0.563	0.563	0.563	0.563	0.563	0.563	0.563	0.562	0.562	0.562	0.562	0.562	0.562	0.562	0.563	0.563	0.564	0.565	0.564	0.564	0.563	0.563	0.563	0.563
	0.522	0.522	0.522	0.521	0.521	0.521	0.522	0.524	0.527	0.53	0.533	0.537	0.541	0.545	0.548	0.551	0.554	0.556	0.559	0.561	0.563	0.563	0.564	0.564	0.564	0.564	0.564	0.564	0.564	0.564	0.563	0.563	0.562	0.562	0.562	0.563	0.562	0.562	0.563	0.563	0.564	0.565	0.565	0.565	0.565	0.564	0.564	0.564	0.564
	0.522	0.522	0.522	0.521	0.521	0.521	0.522	0.524	0.527	0.53	0.534	0.538	0.541	0.545	0.548	0.551	0.554	0.557	0.56	0.562	0.563	0.564	0.565	0.565	0.565	0.565	0.564	0.564	0.564	0.564	0.564	0.564	0.563	0.563	0.563	0.563	0.563	0.563	0.564	0.564	0.565	0.566	0.567	0.566	0.566	0.565	0.565	0.566	0.566
	0.522	0.522	0.522	0.521	0.521	0.521	0.522	0.523	0.526	0.53	0.534	0.538	0.541	0.545	0.548	0.551	0.554	0.557	0.56	0.562	0.564	0.564	0.565	0.565	0.565	0.565	0.565	0.565	0.565	0.565	0.565	0.564	0.564	0.563	0.564	0.564	0.564	0.564	0.564	0.565	0.566	0.567	0.568	0.567	0.567	0.567	0.567	0.567	0.567
	0.521	0.521	0.521	0.52	0.52	0.52	0.521	0.523	0.526	0.529	0.533	0.537	0.541	0.545	0.548	0.551	0.554	0.557	0.56	0.562	0.564	0.564	0.565	0.565	0.565	0.565	0.565	0.565	0.565	0.565	0.564	0.564	0.563	0.563	0.563	0.564	0.564	0.564	0.564	0.565	0.566	0.567	0.568	0.568	0.567	0.567	0.567	0.568	0.567
	0.52	0.52	0.52	0.519	0.519	0.519	0.52	0.522	0.525	0.528	0.532	0.536	0.54	0.544	0.548	0.551	0.554	0.557	0.56	0.562	0.564	0.564	0.565	0.565	0.565	0.565	0.565	0.564	0.565	0.564	0.564	0.564	0.563	0.563	0.563	0.563	0.563	0.563	0.564	0.565	0.566	0.566	0.568	0.567	0.567	0.567	0.567	0.567	0.567
	0.519	0.519	0.519	0.518	0.518	0.518	0.519	0.521	0.524	0.528	0.531	0.536	0.54	0.544	0.547	0.55	0.554	0.557	0.56	0.562	0.563	0.564	0.565	0.565	0.565	0.565	0.565	0.564	0.564	0.564	0.564	0.564	0.563	0.563	0.563	0.563	0.563	0.563	0.563	0.564	0.565	0.566	0.567	0.567	0.567	0.566	0.566	0.567	0.567
	0.518	0.518	0.518	0.517	0.517	0.516	0.517	0.519	0.522	0.526	0.53	0.535	0.539	0.543	0.546	0.55	0.553	0.556	0.559	0.561	0.563	0.564	0.564	0.565	0.565	0.564	0.564	0.563	0.563	0.563	0.563	0.563	0.562	0.562	0.562	0.562	0.562	0.562	0.562	0.563	0.564	0.565	0.566	0.566	0.566	0.565	0.565	0.566	0.565
	0.517	0.517	0.517	0.516	0.516	0.515	0.516	0.518	0.522	0.525	0.529	0.534	0.538	0.542	0.546	0.549	0.552	0.556	0.559	0.561	0.563	0.563	0.564	0.564	0.564	0.564	0.564	0.563	0.563	0.563	0.563	0.562	0.561	0.561	0.561	0.561	0.561	0.561	0.562	0.562	0.564	0.564	0.566	0.565	0.565	0.564	0.564	0.565	0.564
	0.516	0.516	0.516	0.515	0.514	0.514	0.515	0.517	0.52	0.524	0.528	0.533	0.538	0.541	0.545	0.549	0.552	0.555	0.558	0.561	0.562	0.563	0.564	0.564	0.564	0.564	0.563	0.563	0.563	0.563	0.562	0.562	0.561	0.56	0.56	0.561	0.56	0.56	0.561	0.562	0.563	0.564	0.565	0.565	0.564	0.563	0.563	0.564	0.563
	0.515	0.515	0.515	0.514	0.514	0.513	0.514	0.516	0.52	0.524	0.528	0.533	0.537	0.541	0.545	0.549	0.552	0.555	0.559	0.561	0.563	0.563	0.564	0.564	0.564	0.564	0.563	0.563	0.563	0.563	0.562	0.562	0.561	0.56	0.56	0.561	0.56	0.56	0.561	0.561	0.563	0.564	0.565	0.565	0.564	0.563	0.563	0.564	0.563
	0.515	0.515	0.514	0.514	0.513	0.513	0.514	0.516	0.519	0.523	0.528	0.533	0.537	0.541	0.545	0.549	0.552	0.556	0.559	0.561	0.563	0.564	0.565	0.565	0.565	0.564	0.564	0.563	0.563	0.563	0.563	0.562	0.561	0.561	0.561	0.561	0.56	0.56	0.561	0.562	0.563	0.564	0.565	0.565	0.565	0.564	0.563	0.564	0.563
	0.515	0.514	0.514	0.513	0.513	0.512	0.513	0.516	0.519	0.523	0.528	0.533	0.537	0.542	0.546	0.549	0.553	0.556	0.56	0.562	0.564	0.565	0.565	0.566	0.566	0.565	0.565	0.564	0.564	0.564	0.563	0.563	0.562	0.561	0.561	0.562	0.561	0.561	0.562	0.562	0.564	0.565	0.567	0.566	0.566	0.565	0.564	0.565	0.564
	0.514	0.514	0.514	0.513	0.512	0.512	0.513	0.515	0.519	0.523	0.527	0.532	0.537	0.542	0.546	0.549	0.553	0.557	0.56	0.563	0.564	0.565	0.566	0.566	0.566	0.566	0.565	0.565	0.565	0.564	0.564	0.563	0.562	0.562	0.562	0.562	0.562	0.561	0.562	0.563	0.565	0.566	0.567	0.567	0.567	0.565	0.565	0.566	0.565
	0.514	0.514	0.513	0.512	0.512	0.511	0.512	0.515	0.518	0.523	0.527	0.532	0.537	0.542	0.546	0.55	0.554	0.557	0.561	0.563	0.565	0.566	0.567	0.567	0.567	0.566	0.566	0.566	0.565	0.565	0.565	0.564	0.563	0.563	0.563	0.563	0.562	0.562	0.563	0.564	0.565	0.567	0.568	0.568	0.568	0.567	0.566	0.567	0.566
	0.513	0.513	0.513	0.512	0.511	0.511	0.512	0.514	0.518	0.522	0.527	0.532	0.537	0.542	0.546	0.55	0.554	0.558	0.561	0.564	0.566	0.567	0.568	0.568	0.568	0.567	0.567	0.566	0.566	0.566	0.566	0.565	0.564	0.563	0.563	0.564	0.563	0.563	0.563	0.565	0.566	0.567	0.569	0.569	0.569	0.567	0.567	0.568	0.567
	0.513	0.513	0.512	0.511	0.511	0.51	0.511	0.514	0.517	0.522	0.527	0.532	0.537	0.542	0.547	0.551	0.554	0.558	0.562	0.565	0.567	0.568	0.569	0.569	0.569	0.568	0.568	0.567	0.567	0.567	0.567	0.566	0.565	0.564	0.564	0.564	0.564	0.564	0.564	0.565	0.567	0.569	0.571	0.57	0.57	0.569	0.568	0.569	0.568
	0.513	0.513	0.512	0.511	0.511	0.51	0.511	0.514	0.517	0.522	0.527	0.533	0.538	0.543	0.547	0.551	0.555	0.559	0.563	0.566	0.568	0.569	0.57	0.57	0.57	0.57	0.569	0.569	0.569	0.568	0.568	0.567	0.566	0.566	0.565	0.566	0.565	0.565	0.566	0.567	0.569	0.57	0.573	0.572	0.572	0.571	0.57	0.571	0.57
	0.513	0.512	0.512	0.511	0.51	0.51	0.511	0.513	0.517	0.522	0.527	0.533	0.538	0.543	0.548	0.552	0.556	0.56	0.564	0.567	0.569	0.57	0.571	0.571	0.571	0.571	0.57	0.57	0.57	0.57	0.569	0.568	0.567	0.567	0.567	0.567	0.567	0.566	0.567	0.568	0.571	0.572	0.575	0.574	0.574	0.573	0.572	0.574	0.572
	0.513	0.512	0.512	0.511	0.51	0.51	0.511	0.513	0.517	0.522	0.527	0.533	0.539	0.544	0.548	0.553	0.557	0.561	0.565	0.568	0.57	0.571	0.572	0.573	0.573	0.572	0.572	0.571	0.571	0.571	0.571	0.57	0.569	0.568	0.568	0.569	0.568	0.568	0.569	0.57	0.573	0.574	0.577	0.577	0.577	0.576	0.575	0.577	0.575
	0.512	0.512	0.511	0.51	0.509	0.509	0.51	0.512	0.517	0.522	0.527	0.533	0.539	0.544	0.549	0.553	0.557	0.562	0.566	0.569	0.571	0.572	0.573	0.574	0.574	0.573	0.573	0.572	0.572	0.572	0.571	0.571	0.569	0.569	0.569	0.569	0.569	0.569	0.569	0.571	0.573	0.575	0.578	0.578	0.578	0.576	0.576	0.578	0.575
	0.511	0.51	0.51	0.509	0.508	0.507	0.508	0.511	0.515	0.521	0.526	0.532	0.538	0.543	0.548	0.553	0.557	0.562	0.566	0.569	0.572	0.573	0.574	0.574	0.574	0.574	0.573	0.572	0.572	0.572	0.571	0.571	0.569	0.569	0.568	0.569	0.568	0.568	0.569	0.57	0.573	0.575	0.578	0.578	0.578	0.576	0.575	0.577	0.574
	0.51	0.509	0.509	0.507	0.507	0.506	0.507	0.51	0.514	0.519	0.525	0.531	0.537	0.543	0.548	0.553	0.557	0.562	0.566	0.57	0.572	0.573	0.574	0.575	0.575	0.574	0.573	0.573	0.573	0.572	0.572	0.571	0.569	0.568	0.568	0.569	0.568	0.567	0.568	0.57	0.572	0.575	0.578	0.578	0.578	0.575	0.574	0.575	0.571
	0.508	0.508	0.507	0.506	0.505	0.504	0.505	0.508	0.513	0.518	0.524	0.53	0.537	0.542	0.548	0.552	0.557	0.562	0.566	0.57	0.572	0.573	0.575	0.575	0.575	0.574	0.573	0.573	0.572	0.572	0.571	0.57	0.568	0.568	0.567	0.568	0.567	0.566	0.567	0.568	0.571	0.573	0.577	0.576	0.576	0.573	0.57	0.571	0.565
	0.507	0.507	0.506	0.504	0.504	0.503	0.504	0.507	0.511	0.517	0.523	0.53	0.536	0.542	0.547	0.552	0.557	0.562	0.567	0.57	0.573	0.574	0.575	0.575	0.575	0.575	0.574	0.573	0.573	0.572	0.572	0.57	0.568	0.567	0.567	0.567	0.566	0.565	0.566	0.567	0.57	0.573	0.576	0.576	0.575	0.571	0.567	0.567	0.558
	0.506	0.505	0.504	0.503	0.502	0.501	0.502	0.505	0.51	0.516	0.522	0.529	0.536	0.541	0.547	0.552	0.557	0.562	0.567	0.571	0.573	0.575	0.576	0.576	0.576	0.575	0.574	0.573	0.573	0.573	0.572	0.57	0.568	0.567	0.566	0.567	0.565	0.564	0.565	0.566	0.569	0.572	0.576	0.575	0.573	0.568	0.563	0.562	0.548
	0.504	0.504	0.503	0.501	0.5	0.499	0.5	0.503	0.508	0.514	0.521	0.528	0.535	0.541	0.547	0.552	0.557	0.562	0.567	0.571	0.574	0.575	0.576	0.576	0.576	0.575	0.575	0.573	0.573	0.572	0.571	0.57	0.567	0.566	0.565	0.565	0.564	0.562	0.563	0.564	0.567	0.569	0.574	0.572	0.57	0.563	0.554	0.55	0.527
	0.503	0.503	0.502	0.5	0.499	0.498	0.499	0.502	0.507	0.513	0.52	0.527	0.534	0.541	0.547	0.552	0.558	0.563	0.568	0.572	0.575	0.576	0.577	0.577	0.577	0.576	0.575	0.574	0.574	0.573	0.572	0.57	0.567	0.566	0.565	0.565	0.563	0.562	0.562	0.563	0.567	0.569	0.574	0.573	0.57	0.561	0.549	0.542	0
	0.502	0.501	0.5	0.498	0.497	0.496	0.497	0.5	0.505	0.512	0.519	0.526	0.533	0.54	0.546	0.552	0.557	0.563	0.568	0.572	0.575	0.576	0.578	0.578	0.578	0.577	0.576	0.574	0.574	0.573	0.572	0.57	0.566	0.565	0.563	0.563	0.561	0.559	0.559	0.56	0.563	0.565	0.57	0.568	0.563	0.548	0.527	0	0
	0.5	0.499	0.498	0.497	0.495	0.494	0.495	0.498	0.504	0.51	0.517	0.525	0.533	0.54	0.546	0.552	0.558	0.563	0.569	0.573	0.576	0.577	0.579	0.579	0.579	0.578	0.576	0.575	0.575	0.574	0.572	0.57	0.566	0.564	0.563	0.562	0.559	0.557	0.556	0.557	0.561	0.563	0.569	0.565	0.558	0.536	0	0	0
	0.499	0.498	0.497	0.495	0.493	0.492	0.493	0.496	0.502	0.509	0.516	0.524	0.532	0.539	0.546	0.552	0.558	0.564	0.569	0.574	0.577	0.578	0.58	0.58	0.58	0.579	0.577	0.576	0.575	0.574	0.572	0.57	0.566	0.564	0.562	0.561	0.558	0.555	0.554	0.555	0.559	0.561	0.568	0.564	0.555	0	0	0	0
	0.496	0.496	0.494	0.492	0.49	0.489	0.49	0.494	0.499	0.506	0.514	0.523	0.531	0.538	0.545	0.551	0.557	0.563	0.569	0.574	0.577	0.578	0.58	0.58	0.58	0.578	0.577	0.575	0.575	0.573	0.571	0.568	0.563	0.56	0.558	0.556	0.552	0.548	0.545	0.544	0.548	0.549	0.556	0.546	0	0	0	0	0
	0.495	0.494	0.492	0.49	0.489	0.487	0.488	0.492	0.498	0.505	0.513	0.522	0.53	0.538	0.545	0.551	0.558	0.564	0.57	0.575	0.578	0.579	0.581	0.581	0.581	0.58	0.578	0.577	0.576	0.574	0.572	0.568	0.563	0.56	0.557	0.555	0.55	0.544	0.54	0.538	0.54	0.54	0.547	0	0	0	0	0	0
	0.494	0.493	0.491	0.489	0.487	0.486	0.487	0.49	0.496	0.504	0.512	0.521	0.53	0.538	0.545	0.552	0.559	0.565	0.572	0.577	0.58	0.582	0.583	0.584	0.584	0.582	0.581	0.579	0.578	0.577	0.574	0.57	0.564	0.561	0.557	0.554	0.547	0.539	0.532	0.525	0.522	0.513	0	0	0	0	0	0	0
	0.494	0.493	0.492	0.489	0.487	0.486	0.487	0.491	0.497	0.505	0.513	0.523	0.532	0.54	0.548	0.555	0.562	0.569	0.575	0.58	0.584	0.586	0.588	0.589	0.589	0.588	0.586	0.585	0.584	0.583	0.581	0.577	0.571	0.567	0.564	0.561	0.553	0.542	0.532	0.52	0.511	0	0	0	0	0	0	0	0
	0.495	0.494	0.493	0.49	0.488	0.487	0.488	0.492	0.498	0.507	0.515	0.525	0.535	0.543	0.551	0.558	0.565	0.573	0.58	0.585	0.589	0.592	0.594	0.595	0.595	0.595	0.594	0.592	0.592	0.591	0.59	0.586	0.581	0.577	0.575	0.572	0.563	0.551	0.538	0.519	0	0	0	0	0	0	0	0	0
	0.495	0.494	0.493	0.49	0.488	0.487	0.488	0.492	0.499	0.507	0.517	0.527	0.536	0.545	0.553	0.561	0.569	0.577	0.584	0.59	0.594	0.597	0.599	0.601	0.601	0.601	0.6	0.599	0.6	0.599	0.598	0.595	0.589	0.586	0.584	0.581	0.571	0.555	0.536	0	0	0	0	0	0	0	0	0	0.546
	0.496	0.494	0.493	0.49	0.488	0.487	0.488	0.492	0.499	0.508	0.518	0.528	0.538	0.547	0.556	0.564	0.572	0.58	0.588	0.594	0.599	0.602	0.605	0.606	0.608	0.607	0.607	0.607	0.608	0.608	0.607	0.604	0.599	0.596	0.594	0.593	0.582	0.562	0	0	0	0	0	0	0	0	0	0.547	0.556
	0.494	0.492	0.49	0.488	0.486	0.484	0.485	0.489	0.497	0.506	0.516	0.527	0.537	0.547	0.556	0.564	0.573	0.581	0.589	0.596	0.601	0.604	0.607	0.609	0.611	0.611	0.61	0.61	0.611	0.611	0.61	0.607	0.601	0.597	0.594	0.591	0.575	0	0	0	0	0	0	0	0	0	0.513	0.54	0.549
	0.491	0.489	0.487	0.484	0.482	0.48	0.481	0.485	0.493	0.503	0.513	0.525	0.536	0.545	0.555	0.564	0.572	0.582	0.59	0.597	0.602	0.605	0.609	0.611	0.612	0.612	0.612	0.611	0.612	0.612	0.61	0.607	0.599	0.593	0.588	0.582	0	0	0	0	0	0	0	0	0	0.511	0.522	0.54	0.548
	0.487	0.485	0.483	0.479	0.477	0.474	0.475	0.48	0.488	0.498	0.509	0.521	0.533	0.543	0.553	0.562	0.571	0.58	0.589	0.597	0.602	0.605	0.609	0.61	0.612	0.611	0.611	0.609	0.61	0.609	0.606	0.601	0.589	0.58	0.569	0	0	0	0	0	0	0	0	0	0.519	0.52	0.525	0.538	0.544
	0.483	0.481	0.478	0.474	0.471	0.468	0.469	0.474	0.482	0.493	0.504	0.517	0.529	0.54	0.55	0.56	0.569	0.579	0.588	0.596	0.602	0.605	0.608	0.61	0.611	0.61	0.608	0.606	0.606	0.604	0.599	0.591	0.574	0.558	0	0	0	0	0	0	0	0	0	0.536	0.538	0.532	0.532	0.54	0.545
	0.479	0.477	0.474	0.47	0.466	0.463	0.463	0.467	0.476	0.487	0.5	0.513	0.526	0.537	0.548	0.558	0.567	0.578	0.587	0.595	0.601	0.604	0.607	0.608	0.609	0.607	0.605	0.602	0.6	0.596	0.589	0.577	0.55	0	0	0	0	0	0	0	0	0	0.562	0.555	0.551	0.542	0.539	0.544	0.548
	0.476	0.473	0.47	0.465	0.461	0.457	0.457	0.462	0.47	0.482	0.495	0.509	0.522	0.534	0.545	0.555	0.566	0.576	0.586	0.594	0.6	0.603	0.606	0.607	0.607	0.604	0.6	0.595	0.591	0.584	0.573	0.553	0	0	0	0	0	0	0	0	0	0.575	0.582	0.571	0.563	0.553	0.547	0.55	0.552
	0.473	0.47	0.467	0.461	0.457	0.452	0.452	0.456	0.466	0.478	0.491	0.506	0.52	0.532	0.543	0.554	0.564	0.575	0.585	0.593	0.599	0.601	0.604	0.605	0.604	0.6	0.595	0.587	0.58	0.568	0.55	0	0	0	0	0	0	0	0	0	0.582	0.591	0.593	0.581	0.572	0.561	0.554	0.555	0.556
	0.471	0.468	0.464	0.458	0.453	0.448	0.447	0.451	0.461	0.473	0.487	0.502	0.517	0.529	0.541	0.552	0.562	0.574	0.584	0.593	0.598	0.6	0.603	0.602	0.6	0.595	0.587	0.574	0.562	0.541	0	0	0	0	0	0	0	0	0	0.569	0.588	0.594	0.594	0.584	0.575	0.564	0.557	0.557	0.558
	0.47	0.467	0.463	0.457	0.451	0.445	0.444	0.448	0.458	0.471	0.485	0.501	0.516	0.528	0.54	0.551	0.562	0.574	0.585	0.594	0.6	0.601	0.604	0.603	0.6	0.593	0.582	0.565	0.546	0	0	0	0	0	0	0	0	0	0.558	0.58	0.593	0.597	0.596	0.586	0.577	0.567	0.561	0.56	0.56
	0.47	0.467	0.462	0.456	0.45	0.444	0.442	0.446	0.456	0.469	0.483	0.5	0.515	0.528	0.54	0.552	0.563	0.575	0.587	0.596	0.602	0.603	0.606	0.604	0.602	0.593	0.578	0.554	0	0	0	0	0	0	0	0	0	0.55	0.574	0.589	0.599	0.601	0.599	0.589	0.581	0.571	0.564	0.563	0.563
	0.471	0.468	0.463	0.456	0.45	0.443	0.441	0.445	0.455	0.468	0.483	0.5	0.515	0.529	0.541	0.553	0.564	0.577	0.589	0.598	0.605	0.606	0.609	0.607	0.604	0.594	0.576	0	0	0	0	0	0	0	0	0	0.553	0.577	0.591	0.601	0.607	0.607	0.604	0.595	0.586	0.577	0.57	0.568	0.568
	0.471	0.468	0.463	0.456	0.449	0.442	0.439	0.443	0.452	0.466	0.481	0.498	0.514	0.527	0.54	0.551	0.563	0.576	0.588	0.597	0.604	0.604	0.607	0.604	0.599	0.584	0	0	0	0	0	0	0	0	0	0.55	0.573	0.589	0.599	0.606	0.61	0.61	0.607	0.598	0.59	0.581	0.574	0.572	0.571
	0.472	0.469	0.464	0.456	0.449	0.442	0.438	0.442	0.451	0.464	0.479	0.496	0.512	0.525	0.537	0.548	0.559	0.572	0.585	0.594	0.599	0.598	0.599	0.594	0.585	0	0	0	0	0	0	0	0	0	0.541	0.568	0.584	0.596	0.604	0.609	0.612	0.611	0.608	0.599	0.591	0.583	0.577	0.574	0.573
	0.475	0.471	0.466	0.459	0.451	0.443	0.439	0.442	0.45	0.463	0.478	0.495	0.511	0.523	0.535	0.545	0.556	0.568	0.58	0.589	0.593	0.589	0.587	0.577	0	0	0	0	0	0	0	0	0	0.546	0.562	0.58	0.591	0.6	0.606	0.61	0.612	0.611	0.608	0.6	0.592	0.584	0.578	0.576	0.575
	0.478	0.474	0.469	0.462	0.454	0.446	0.441	0.443	0.45	0.463	0.477	0.494	0.509	0.521	0.532	0.541	0.55	0.562	0.573	0.58	0.581	0.572	0.564	0	0	0	0	0	0	0	0	0	0.554	0.565	0.574	0.587	0.595	0.602	0.606	0.609	0.611	0.61	0.607	0.599	0.592	0.585	0.579	0.577	0.575
	0.483	0.48	0.474	0.467	0.459	0.451	0.446	0.447	0.454	0.466	0.479	0.495	0.51	0.521	0.53	0.538	0.546	0.557	0.567	0.572	0.57	0.553	0	0	0	0	0	0	0	0	0	0.576	0.578	0.582	0.587	0.595	0.6	0.605	0.608	0.611	0.612	0.61	0.607	0.6	0.594	0.586	0.581	0.578	0.577
	0.489	0.486	0.481	0.473	0.466	0.457	0.452	0.452	0.459	0.47	0.483	0.499	0.513	0.522	0.531	0.537	0.543	0.552	0.561	0.562	0.554	0	0	0	0	0	0	0	0	0	0.584	0.594	0.593	0.593	0.595	0.6	0.604	0.607	0.61	0.611	0.612	0.611	0.607	0.601	0.595	0.588	0.582	0.58	0.578
	0.496	0.493	0.488	0.481	0.474	0.466	0.46	0.46	0.466	0.477	0.49	0.505	0.518	0.526	0.534	0.538	0.542	0.549	0.555	0.552	0	0	0	0	0	0	0	0	0	0.585	0.599	0.604	0.602	0.6	0.6	0.604	0.607	0.609	0.611	0.612	0.612	0.611	0.608	0.601	0.595	0.589	0.584	0.581	0.58
	0.502	0.5	0.495	0.489	0.482	0.474	0.468	0.467	0.472	0.483	0.495	0.509	0.522	0.529	0.534	0.536	0.536	0.539	0.539	0	0	0	0	0	0	0	0	0	0.577	0.594	0.604	0.607	0.604	0.603	0.602	0.605	0.607	0.608	0.61	0.61	0.611	0.609	0.606	0.601	0.595	0.589	0.584	0.581	0.58
	0.509	0.507	0.503	0.497	0.49	0.482	0.476	0.475	0.479	0.489	0.5	0.514	0.526	0.531	0.534	0.532	0.526	0.522	0	0	0	0	0	0	0	0	0	0.564	0.587	0.599	0.607	0.609	0.606	0.604	0.603	0.604	0.606	0.607	0.608	0.609	0.609	0.607	0.605	0.599	0.594	0.588	0.583	0.581	0.58
	0.514	0.513	0.509	0.503	0.497	0.488	0.482	0.48	0.483	0.493	0.503	0.516	0.528	0.531	0.531	0.524	0.51	0	0	0	0	0	0	0	0	0	0.553	0.572	0.589	0.598	0.604	0.606	0.603	0.601	0.6	0.601	0.603	0.604	0.605	0.605	0.605	0.604	0.602	0.597	0.592	0.586	0.582	0.579	0.578
	0.521	0.52	0.517	0.512	0.506	0.497	0.491	0.489	0.491	0.499	0.509	0.522	0.532	0.534	0.531	0.519	0	0	0	0	0	0	0	0	0	0.554	0.57	0.581	0.593	0.599	0.604	0.605	0.602	0.6	0.598	0.599	0.6	0.601	0.602	0.602	0.602	0.601	0.599	0.594	0.589	0.584	0.58	0.578	0.577
	0.528	0.527	0.525	0.519	0.514	0.505	0.498	0.496	0.497	0.504	0.513	0.524	0.533	0.531	0.523	0	0	0	0	0	0	0	0	0	0.552	0.562	0.572	0.58	0.589	0.594	0.597	0.598	0.596	0.594	0.593	0.593	0.594	0.595	0.596	0.597	0.597	0.596	0.594	0.59	0.585	0.58	0.577	0.575	0.574
	0.535	0.534	0.532	0.527	0.522	0.514	0.506	0.503	0.503	0.509	0.516	0.526	0.532	0.525	0	0	0	0	0	0	0	0	0	0.539	0.555	0.561	0.567	0.573	0.58	0.585	0.588	0.589	0.587	0.585	0.584	0.585	0.586	0.587	0.588	0.589	0.59	0.589	0.588	0.584	0.58	0.575	0.572	0.57	0.569
	0.541	0.542	0.54	0.536	0.531	0.523	0.515	0.51	0.508	0.512	0.517	0.524	0.525	0	0	0	0	0	0	0	0	0	0.522	0.539	0.549	0.552	0.557	0.562	0.568	0.572	0.576	0.577	0.575	0.574	0.574	0.575	0.576	0.578	0.579	0.58	0.582	0.581	0.58	0.577	0.573	0.569	0.565	0.564	0.563
	0.549	0.55	0.549	0.545	0.541	0.533	0.523	0.518	0.513	0.515	0.515	0.516	0	0	0	0	0	0	0	0	0	0.51	0.526	0.536	0.542	0.543	0.546	0.55	0.556	0.559	0.563	0.564	0.563	0.562	0.562	0.564	0.566	0.567	0.569	0.571	0.572	0.573	0.572	0.569	0.565	0.562	0.559	0.558	0.557
	0.557	0.559	0.559	0.556	0.553	0.544	0.535	0.528	0.52	0.518	0.512	0	0	0	0	0	0	0	0	0	0.519	0.524	0.532	0.536	0.538	0.537	0.538	0.541	0.545	0.548	0.551	0.553	0.552	0.551	0.552	0.554	0.555	0.558	0.56	0.562	0.564	0.564	0.564	0.561	0.558	0.555	0.552	0.551	0.551
	0.566	0.569	0.57	0.567	0.565	0.557	0.546	0.537	0.525	0.517	0	0	0	0	0	0	0	0	0	0.523	0.531	0.531	0.534	0.534	0.534	0.531	0.53	0.532	0.535	0.537	0.54	0.541	0.54	0.54	0.541	0.543	0.545	0.548	0.55	0.553	0.555	0.556	0.556	0.553	0.551	0.548	0.545	0.545	0.545
	0.573	0.577	0.579	0.578	0.576	0.567	0.555	0.542	0.522	0	0	0	0	0	0	0	0	0	0.525	0.531	0.534	0.531	0.531	0.529	0.526	0.522	0.521	0.521	0.523	0.525	0.527	0.529	0.528	0.528	0.529	0.532	0.534	0.537	0.54	0.543	0.545	0.547	0.547	0.545	0.543	0.54	0.538	0.538	0.538
	0.58	0.585	0.589	0.588	0.587	0.578	0.563	0.545	0	0	0	0	0	0	0	0	0	0.525	0.532	0.533	0.532	0.528	0.526	0.522	0.518	0.513	0.51	0.509	0.511	0.512	0.514	0.515	0.515	0.516	0.517	0.52	0.522	0.526	0.529	0.533	0.536	0.537	0.538	0.536	0.535	0.532	0.53	0.53	0.531
	0.585	0.591	0.595	0.595	0.594	0.584	0.563	0	0	0	0	0	0	0	0	0	0.516	0.524	0.526	0.524	0.522	0.516	0.514	0.509	0.505	0.499	0.495	0.494	0.495	0.496	0.498	0.5	0.5	0.501	0.502	0.506	0.509	0.513	0.517	0.521	0.525	0.527	0.528	0.527	0.525	0.523	0.521	0.522	0.523
	0.584	0.59	0.595	0.593	0.591	0.575	0	0	0	0	0	0	0	0	0	0.512	0.515	0.517	0.516	0.513	0.509	0.503	0.5	0.495	0.49	0.483	0.479	0.477	0.478	0.479	0.481	0.483	0.483	0.485	0.487	0.491	0.495	0.5	0.504	0.509	0.513	0.516	0.518	0.517	0.515	0.513	0.512	0.513	0.514
	0.582	0.589	0.593	0.59	0.586	0	0	0	0	0	0	0	0	0	0.517	0.518	0.515	0.512	0.509	0.504	0.499	0.493	0.489	0.483	0.477	0.47	0.466	0.463	0.463	0.464	0.466	0.468	0.469	0.471	0.473	0.478	0.482	0.487	0.493	0.498	0.503	0.506	0.508	0.507	0.507	0.505	0.504	0.505	0.506
	0.575	0.582	0.585	0.578	0	0	0	0	0	0	0	0	0	0.522	0.525	0.52	0.513	0.508	0.503	0.497	0.491	0.483	0.479	0.472	0.466	0.459	0.454	0.45	0.45	0.451	0.452	0.455	0.456	0.458	0.461	0.466	0.47	0.476	0.482	0.488	0.493	0.497	0.499	0.499	0.498	0.497	0.496	0.498	0.499
	0.565	0.57	0.57	0	0	0	0	0	0	0	0	0	0.545	0.542	0.537	0.528	0.518	0.51	0.503	0.496	0.489	0.48	0.475	0.467	0.46	0.452	0.447	0.443	0.442	0.442	0.443	0.445	0.446	0.448	0.451	0.456	0.462	0.467	0.474	0.48	0.485	0.489	0.492	0.492	0.492	0.491	0.49	0.492	0.494
	0.543	0.542	0	0	0	0	0	0	0	0	0	0.563	0.563	0.555	0.546	0.535	0.523	0.515	0.506	0.498	0.491	0.482	0.476	0.468	0.46	0.452	0.446	0.441	0.439	0.438	0.439	0.441	0.442	0.444	0.447	0.452	0.457	0.463	0.469	0.475	0.481	0.485	0.488	0.488	0.488	0.487	0.487	0.488	0.49
	0.513	0	0	0	0	0	0	0	0	0	0.575	0.584	0.578	0.567	0.557	0.544	0.533	0.523	0.514	0.505	0.497	0.488	0.482	0.474	0.466	0.457	0.451	0.446	0.443	0.442	0.442	0.443	0.444	0.445	0.448	0.452	0.457	0.463	0.468	0.474	0.48	0.484	0.487	0.487	0.487	0.486	0.486	0.487	0.489
	0	0	0	0	0	0	0	0	0	0.586	0.591	0.594	0.587	0.576	0.565	0.553	0.541	0.531	0.522	0.514	0.506	0.497	0.49	0.482	0.474	0.466	0.459	0.454	0.451	0.449	0.449	0.45	0.45	0.451	0.453	0.457	0.461	0.466	0.471	0.477	0.482	0.486	0.488	0.488	0.488	0.487	0.487	0.489	0.49
	0	0	0	0	0	0	0	0	0.578	0.59	0.593	0.595	0.588	0.578	0.567	0.556	0.545	0.536	0.527	0.519	0.512	0.503	0.497	0.489	0.481	0.473	0.467	0.462	0.459	0.456	0.456	0.456	0.456	0.457	0.458	0.461	0.465	0.47	0.474	0.479	0.484	0.488	0.49	0.49	0.49	0.489	0.489	0.49	0.492
	0	0	0	0	0	0	0	0.57	0.585	0.593	0.595	0.595	0.589	0.579	0.57	0.559	0.549	0.54	0.532	0.525	0.517	0.509	0.503	0.495	0.488	0.481	0.474	0.469	0.466	0.464	0.463	0.463	0.462	0.463	0.464	0.467	0.47	0.474	0.478	0.483	0.487	0.49	0.493	0.493	0.493	0.492	0.491	0.492	0.494
	0	0	0	0	0	0	0.542	0.57	0.582	0.589	0.59	0.591	0.585	0.577	0.569	0.559	0.55	0.542	0.534	0.527	0.52	0.513	0.507	0.5	0.493	0.486	0.48	0.474	0.471	0.469	0.468	0.468	0.467	0.467	0.468	0.47	0.473	0.477	0.481	0.485	0.489	0.492	0.494	0.494	0.494	0.493	0.493	0.494	0.496
	0	0	0	0	0	0.513	0.543	0.565	0.575	0.582	0.584	0.585	0.58	0.573	0.566	0.557	0.549	0.541	0.535	0.528	0.521	0.514	0.509	0.502	0.496	0.489	0.483	0.478	0.475	0.472	0.471	0.471	0.47	0.47	0.471	0.473	0.476	0.479	0.483	0.487	0.491	0.494	0.496	0.495	0.495	0.494	0.494	0.495	0.496
[truncated: 270 more columns]

## Sheet: Fig 3A
	E-cad A +4nM b-cat				E-cad B +85nM b-cat				E-cad C +15nM b-cat				E-cad AB +7nM b-cat				E-cad BC +85nM b-cat				E-cad ABC +5nM b-cat
FRET	Number of Bursts	Bin Width		FRET	Number of Bursts	Bin Width		FRET	Number of Bursts	Bin Width		FRET	Number of Bursts	Bin Width		FRET	Number of Bursts	Bin Width		FRET	Number of Bursts	Bin Width
-0.19	0	0.02		-0.19	0	0.02		-0.19	0	0.02		-0.19	0	0.02		-0.19	0	0.02		-0.19	0	0.02
-0.17	0	0.02		-0.17	0	0.02		-0.17	0	0.02		-0.17	0	0.02		-0.17	0	0.02		-0.17	0	0.02
-0.15	0	0.02		-0.15	0	0.02		-0.15	0	0.02		-0.15	0	0.02		-0.15	0	0.02		-0.15	0	0.02
-0.13	0	0.02		-0.13	0	0.02		-0.13	2	0.02		-0.13	1	0.02		-0.13	0	0.02		-0.13	0	0.02
-0.11	1	0.02		-0.11	0	0.02		-0.11	3	0.02		-0.11	5	0.02		-0.11	6	0.02		-0.11	2	0.02
-0.09	5	0.02		-0.09	4	0.02		-0.09	3	0.02		-0.09	15	0.02		-0.09	19	0.02		-0.09	9	0.02
-0.07	9	0.02		-0.07	13	0.02		-0.07	10	0.02		-0.07	54	0.02		-0.07	57	0.02		-0.07	65	0.02
-0.05	18	0.02		-0.05	31	0.02		-0.05	28	0.02		-0.05	108	0.02		-0.05	114	0.02		-0.05	189	0.02
-0.03	40	0.02		-0.03	55	0.02		-0.03	31	0.02		-0.03	153	0.02		-0.03	132	0.02		-0.03	383	0.02
-0.01	49	0.02		-0.01	61	0.02		-0.01	49	0.02		-0.01	208	0.02		-0.01	212	0.02		-0.01	582	0.02
0.01	40	0.02		0.01	53	0.02		0.01	41	0.02		0.01	173	0.02		0.01	193	0.02		0.01	739	0.02
0.03	41	0.02		0.03	56	0.02		0.03	33	0.02		0.03	173	0.02		0.03	216	0.02		0.03	831	0.02
0.05	50	0.02		0.05	65	0.02		0.05	40	0.02		0.05	158	0.02		0.05	211	0.02		0.05	1047	0.02
0.07	39	0.02		0.07	47	0.02		0.07	36	0.02		0.07	145	0.02		0.07	216	0.02		0.07	1136	0.02
0.09	52	0.02		0.09	40	0.02		0.09	40	0.02		0.09	156	0.02		0.09	225	0.02		0.09	1263	0.02
0.11	47	0.02		0.11	49	0.02		0.11	51	0.02		0.11	142	0.02		0.11	249	0.02		0.11	1372	0.02
0.13	44	0.02		0.13	47	0.02		0.13	57	0.02		0.13	173	0.02		0.13	256	0.02		0.13	1609	0.02
0.15	40	0.02		0.15	40	0.02		0.15	49	0.02		0.15	192	0.02		0.15	381	0.02		0.15	1868	0.02
0.17	55	0.02		0.17	43	0.02		0.17	56	0.02		0.17	224	0.02		0.17	435	0.02		0.17	2240	0.02
0.19	36	0.02		0.19	57	0.02		0.19	59	0.02		0.19	286	0.02		0.19	532	0.02		0.19	2642	0.02
0.21	55	0.02		0.21	70	0.02		0.21	82	0.02		0.21	357	0.02		0.21	699	0.02		0.21	2924	0.02
0.23	50	0.02		0.23	93	0.02		0.23	70	0.02		0.23	465	0.02		0.23	700	0.02		0.23	3273	0.02
0.25	47	0.02		0.25	106	0.02		0.25	60	0.02		0.25	572	0.02		0.25	830	0.02		0.25	3359	0.02
0.27	49	0.02		0.27	133	0.02		0.27	69	0.02		0.27	721	0.02		0.27	876	0.02		0.27	3323	0.02
0.29	48	0.02		0.29	201	0.02		0.29	88	0.02		0.29	871	0.02		0.29	923	0.02		0.29	3078	0.02
0.31	54	0.02		0.31	272	0.02		0.31	86	0.02		0.31	902	0.02		0.31	838	0.02		0.31	2811	0.02
0.33	58	0.02		0.33	297	0.02		0.33	103	0.02		0.33	939	0.02		0.33	816	0.02		0.33	2552	0.02
0.35	55	0.02		0.35	373	0.02		0.35	104	0.02		0.35	949	0.02		0.35	871	0.02		0.35	2201	0.02
0.37	58	0.02		0.37	379	0.02		0.37	126	0.02		0.37	897	0.02		0.37	903	0.02		0.37	1861	0.02
0.39	76	0.02		0.39	352	0.02		0.39	136	0.02		0.39	902	0.02		0.39	936	0.02		0.39	1656	0.02
0.41	71	0.02		0.41	353	0.02		0.41	157	0.02		0.41	861	0.02		0.41	941	0.02		0.41	1254	0.02
0.43	77	0.02		0.43	339	0.02		0.43	151	0.02		0.43	877	0.02		0.43	933	0.02		0.43	1036	0.02
0.45	87	0.02		0.45	260	0.02		0.45	215	0.02		0.45	841	0.02		0.45	866	0.02		0.45	880	0.02
0.47	95	0.02		0.47	262	0.02		0.47	238	0.02		0.47	833	0.02		0.47	831	0.02		0.47	744	0.02
0.49	104	0.02		0.49	193	0.02		0.49	228	0.02		0.49	874	0.02		0.49	753	0.02		0.49	523	0.02
0.51	141	0.02		0.51	199	0.02		0.51	291	0.02		0.51	824	0.02		0.51	615	0.02		0.51	497	0.02
0.53	148	0.02		0.53	179	0.02		0.53	335	0.02		0.53	801	0.02		0.53	553	0.02		0.53	351	0.02
0.55	152	0.02		0.55	183	0.02		0.55	410	0.02		0.55	739	0.02		0.55	455	0.02		0.55	299	0.02
0.57	193	0.02		0.57	208	0.02		0.57	448	0.02		0.57	716	0.02		0.57	425	0.02		0.57	242	0.02
0.59	215	0.02		0.59	245	0.02		0.59	599	0.02		0.59	623	0.02		0.59	396	0.02		0.59	193	0.02
0.61	239	0.02		0.61	202	0.02		0.61	709	0.02		0.61	505	0.02		0.61	275	0.02		0.61	176	0.02
0.63	288	0.02		0.63	235	0.02		0.63	930	0.02		0.63	400	0.02		0.63	228	0.02		0.63	149	0.02
0.65	357	0.02		0.65	268	0.02		0.65	1143	0.02		0.65	356	0.02		0.65	192	0.02		0.65	123	0.02
0.67	441	0.02		0.67	279	0.02		0.67	1377	0.02		0.67	271	0.02		0.67	183	0.02		0.67	106	0.02
0.69	529	0.02		0.69	270	0.02		0.69	1575	0.02		0.69	239	0.02		0.69	151	0.02		0.69	74	0.02
0.71	689	0.02		0.71	327	0.02		0.71	1694	0.02		0.71	211	0.02		0.71	128	0.02		0.71	80	0.02
0.73	823	0.02		0.73	378	0.02		0.73	1631	0.02		0.73	144	0.02		0.73	94	0.02		0.73	53	0.02
0.75	1025	0.02		0.75	375	0.02		0.75	1495	0.02		0.75	136	0.02		0.75	101	0.02		0.75	51	0.02
0.77	1111	0.02		0.77	384	0.02		0.77	1204	0.02		0.77	104	0.02		0.77	107	0.02		0.77	46	0.02
0.79	1195	0.02		0.79	383	0.02		0.79	1051	0.02		0.79	87	0.02		0.79	76	0.02		0.79	39	0.02
0.81	1323	0.02		0.81	357	0.02		0.81	843	0.02		0.81	63	0.02		0.81	65	0.02		0.81	40	0.02
0.83	1206	0.02		0.83	319	0.02		0.83	724	0.02		0.83	75	0.02		0.83	45	0.02		0.83	22	0.02
0.85	1111	0.02		0.85	304	0.02		0.85	631	0.02		0.85	64	0.02		0.85	41	0.02		0.85	32	0.02
0.87	888	0.02		0.87	266	0.02		0.87	435	0.02		0.87	69	0.02		0.87	39	0.02		0.87	22	0.02
0.89	622	0.02		0.89	204	0.02		0.89	349	0.02		0.89	74	0.02		0.89	30	0.02		0.89	14	0.02
0.91	391	0.02		0.91	205	0.02		0.91	213	0.02		0.91	80	0.02		0.91	24	0.02		0.91	15	0.02
0.93	261	0.02		0.93	176	0.02		0.93	173	0.02		0.93	64	0.02		0.93	27	0.02		0.93	19	0.02
0.95	180	0.02		0.95	140	0.02		0.95	117	0.02		0.95	68	0.02		0.95	27	0.02		0.95	11	0.02
0.97	112	0.02		0.97	147	0.02		0.97	81	0.02		0.97	54	0.02		0.97	28	0.02		0.97	9	0.02
0.99	98	0.02		0.99	115	0.02		0.99	46	0.02		0.99	76	0.02		0.99	25	0.02		0.99	5	0.02
1.01	75	0.02		1.01	79	0.02		1.01	34	0.02		1.01	49	0.02		1.01	25	0.02		1.01	6	0.02
1.03	54	0.02		1.03	49	0.02		1.03	14	0.02		1.03	29	0.02		1.03	24	0.02		1.03	0	0.02
1.05	22	0.02		1.05	9	0.02		1.05	8	0.02		1.05	10	0.02		1.05	17	0.02		1.05	2	0.02
1.07	5	0.02		1.07	1	0.02		1.07	3	0.02		1.07	6	0.02		1.07	6	0.02		1.07	0	0.02
1.09	0	0.02		1.09	0	0.02		1.09	1	0.02		1.09	2	0.02		1.09	4	0.02		1.09	0	0.02
1.11	0	0.02		1.11	1	0.02		1.11	0	0.02		1.11	0	0.02		1.11	1	0.02		1.11	0	0.02
1.13	1	0.02		1.13	0	0.02		1.13	0	0.02		1.13	0	0.02		1.13	1	0.02		1.13	0	0.02
1.15	0	0.02		1.15	0	0.02		1.15	0	0.02		1.15	0	0.02		1.15	0	0.02		1.15	0	0.02
1.17	0	0.02		1.17	0	0.02		1.17	0	0.02		1.17	0	0.02		1.17	0	0.02		1.17	0	0.02
1.19	0	0.02		1.19	0	0.02		1.19	0	0.02		1.19	0	0.02		1.19	0	0.02		1.19	0	0.02

## Sheet: Fig 3B
E-cad A			E-cad B			E-cad C			E-cad AB			E-cad BC			E-cad ABC			E-cad Peptide
b-cat (nM)	Fraction bound		b-cat (nM)	Fraction bound		b-cat (nM)	Fraction bound		b-cat (nM)	Fraction bound		b-cat (nM)	Fraction bound		b-cat (nM)	Fraction bound		b-cat (nM)	Fraction bound
0	0.0871001		0	0.0380505		0	0.050191		0	0.063233		0	0.0124021		0	0.067431		0	0
0.5	0.244872		0.5	0.0605747		1	0.52901		1	0.198337		0.5	0.135762		1.5	0.321825		1	0.0371132
1	0.449334		1	0.0959943		1.5	0.637964		1.5	0.261298		1	0.343544		2.5	0.468441		10	0.020681
1.5	0.22657		1.5	0.136487		2.5	0.597262		2.5	0.394767		1.5	0.396001		4	0.59883		100	0.0346523
2.5	0.285361		2.5	0.115533		4	0.804025		4	0.487022		2.5	0.475571		5	0.612029		1000	0.043268
4	0.549847		4	0.250074		5	0.827347		5	0.574277		4	0.458859		7	0.682626		8000	0.0791756
5	0.58076		5	0.452819		7	0.963864		7	0.667422		5	0.470194		8.5	0.768717
7	0.456898		7	0.375573		8.5	0.933004		8.5	0.794479		7	0.614913		10	0.724878
8.5	0.582909		8.5	0.529095		10	0.961324		10	0.771423		8.5	0.627503		20	0.869122
10	0.743705		10	0.464064		20	1		20	0.86868		10	0.647179		30	0.938293
20	0.732704		20	0.64223		40	1		30	0.923071		20	0.758847		40	0.953523
40	0.980491		30	0.669148		100	1		40	0.888818		40	0.881539		60	1
100	0.953408		40	0.693906					60	0.937302		80	0.902957		80	1
			60	0.796165					80	0.987024		100	0.856621
			200	0.893148					100	0.96782		200	0.953192
									150	0.972177		400	0.975445

## Sheet: Fig 3C
Segment	KD (nM)	Error fit (nM)
A	4.28027	0.753532
B	7.59951	0.637193
C	0.947739	0.108519
AB	3.54332	0.200229
BC	4.10453	0.4639
ABC	2.9512	0.166086
ABCsalt	6.59887	0.375643

## Sheet: Fig 3D
E-cad AB + b-cat										E-cad ABC + b-cat
KCl (M)	FRET exp	Error estimate		KCl (M)	FRET Rigid CG-model		KCl (M)	FRET Flexible CG-model		KCl (M)	FRET exp	Error estimate		KCl (M)	FRET Rigid CG-model		KCl (M)	FRET Flexible CG-model
0.037	0.556769	0.03		0.037	0.50503		0.037	0.52415		0.037	0.361338	0.03		0.037	0.28686		0.037	0.29303
0.087	0.51596	0.03		0.082	0.52254		0.082	0.48759		0.087	0.337569	0.03		0.082	0.29403		0.082	0.27383
0.137	0.506179	0.03		0.132	0.47532		0.132	0.45843		0.137	0.332407	0.03		0.132	0.22248		0.132	0.22346
0.287	0.456833	0.03		0.232	0.48674		0.232	0.46248		0.287	0.303746	0.03		0.232	0.22503		0.232	0.24448
0.537	0.39566	0.03		0.532	0.48498		0.532	0.4543		0.537	0.27354	0.03		0.532	0.2306		0.532	0.25877

## Sheet: Fig 3E
FRET exp	Error FRET	FRET CG-model Rigid				FRET exp	Error FRET	FRET CG-model Flexible
0.774	0.001	0.71154				0.774	0.001	0.65698
0.791	0.014	0.69028				0.791	0.014	0.71683
0.77305	0.02	0.80823				0.77305	0.02	0.825
0.523	0.032	0.52254				0.523	0.032	0.48759
0.412	0.037	0.23374				0.412	0.037	0.31267
0.338	0.03	0.29403				0.338	0.03	0.27383

[truncated: 13 more sheets: Fig 3F, Fig 4A, Fig 4B, Fig 4CD, Fig 4E, Fig 4F, Fig 5A, Fig 5B, Fig 5D, Fig 5E, Fig 6A, Fig 6B, Fig 6C]
